# Supplementary material for: Dynamic control of hippocampal spatial coding resolution by local visual cues
Source: eLife. 2019 Mar 1;8:e44487. doi: 10.7554/eLife.44487 (PMC6397000; doi:10.7554/eLife.44487)
Supplement: Figure 1—source data 1. [file elife-44487-fig1-data1.xlsx]

## Sheet: D-E
	Active Cells			Place Cells (%)
	ØT	OT		ØT	OT
	37.5	34.2466		22.2222	92
	70	36.3636		16.6667	75
	88.8889	75		37.5	53.3333
	62.931	62.963		5.47945	64.7059
	68.0556	55.4054		26.5306	80.4878
	72.2222	60		17.3077	71.2121
	65.0685	53.8462		5.26316	46.4286
		59.322			85.7143

## Sheet: G-K
	PF Width			Dispersion			Stabillity			Out/In Field Rate			Spatial Information
	ØT	OT		ØT	OT		ØT	OT		ØT	OT		ØT	OT
	48	22		6.44001	11.3842		0.085092	0.312895		0.63781	0.315343		0.109106	0.647444
	56	42		13.2476	11.4447		0.213792	0.569174		0.771366	0.119246		-0.0215991	1.17815
	56	34		15.541	20.4772		0.301046	0.287646		0.456127	0.445036		0.137109	0.302192
	72	36		16.0706	0		0.225736	0.0968951		0.618498	0.775832		0.0564129	0.0233408
	62	30		15.1613	4.97996		0.209123	0.159449		0.738203	0.448493		0.027688	0.0138807
	46	34		9.61616	6.49475		0.0222581	0.429671		0.417224	0.131276		0.166164	0.552252
	70	88		13.0158	6.38749		0.153183	0.417695		0.605776	0.22709		0.0709648	0.897389
	42	38		10.2899	2		0.0355767	0.403696		0.472391	0.114386		0.0556453	1.25932
	56	72		19.5254	4.89898		0.247792	0.203623		0.7805	0.423973		0.0210028	0.429797
	32	28		10.879	7.24962		0.0332401	0.373983		0.830588	0.26943		0.0412044	0.793045
	32	34		1.53393	3.6913		0.132427	0.579191		0.791122	0.164445		0.00518537	1.14923
	62	34		4.19524	13.8162		0.060643	0.266591		0.813791	0.55202		0.0135976	0.0922007
	56	78		10.198	5.40378		0.119142	0.594492		0.757366	0.170163		-0.00833978	1.05335
	32	82		13.3267	11.3812		0.1842	0.3324		0.742875	0.326046		-0.00650323	0.161621
	50	40		13.1225	1.08711		0.0918521	0.325011		0.339618	0.271287		0.333545	0.359938
		44		15.4443	3.09129		0.239223	0.354215		0.346788	0.395146		0.32054	0.204302
		34		13.8142	2.57922		0.16711	0.268997		0.457956	0.822981		0.188437	0.0346007
		30		9.19783	3.1334		0.0362049	0.243125		0.867688	0.502052		0.0100573	0.0305761
		40		25.4008	13.9219		0.0500893	0.101175		0.850679	0.719152		-0.00146423	-0.020126
		34		11.5412	1.20605		0.0594112	0.208797		0.662855	0.579529		0.0258708	0.194086
		28		5.05964	10.5313		0.0527573	0.206872		0.689299	0.237735		0.0282845	0.260494
		42		11.4248	23.8129		0.111436	0.52428		0.590281	0.393956		0.0652065	0.0911019
		50		10.5653	9.24705		0.157062	0.330047		0.627463	0.600242		0.0603313	0.228734
		52		19.3582	3.09839		0.0565983	0.272839		0.664563	0.11283		0.0321662	0.275711
		54		27.4916	4.67618		0.0960415	0.664007		0.722665	0.0494757		0.0176991	0.810494
		40		13.2766	7.81012		0.0941729	0.492135		0.282861	0.303174		0.384345	0.816375
		34		17.9003	11.6368		0.0920755	0.396019		0.716147	0.667436		0.0215231	0.144967
		44		16.9333	14.3828		0.0795284	0.367433		0.565312	0.473748		0.0693092	0.3524
		42		3.94702	19.0807		0.0425811	0.600149		0.80533	0.108154		0.00867004	0.372788
		26		0.458831	3.34664		0.14744	0.128508		0.314168	0.438246		0.119799	0.335896
		44		6.52924	2.99696		0.22363	0.641206		0.818221	0.0778455		0.00129685	0.488937
		44		10.5081	4.25833		0.205102	0.871969		0.689146	0.116899		0.0020617	0.542113
		44		15.1623	17.3026		0.0297087	0.249941		0.751129	0.771471		0.0196189	-0.00685594
		40		10.5999	24.4459		0.174001	0.146217		0.539596	0.670851		0.0566753	0.0184058
		34		8.83176	4.77702		0.0591984	0.118381		0.704911	0.821788		0.00256182	-0.00867813
		52		5.09902	23.8998		0.0627903	0.134643		0.725219	0.729871		0.0234838	0.0115592
		52		9.27362	7.81025		0.0641778	0.131983		0.756275	0.668253		0.0188613	0.0305127
		72		0	9.78775		0.167792	0.163278		0.471106	0.345697		0.0267033	0.425242
		38		17.1756	3.74166		0.104437	0.29496		0.783045	0.304055		0.00434587	0.245547
		62		2.48253	8.19756		0.210226	0.122395		0.59111	0.435021		0.017888	0.112225
		34		25.7876	10.9178		0.166422	0.2674		0.725196	0.686222		0.0323371	0.0211173
		64		13.6301	19.5959		0.247116	0.0837349		0.693333	0.461691		0.0159567	0.118775
		32		9.81071	14.3265		0.0530771	0.164455		0.515267	0.800305		0.0497524	-0.00838182
		38		16.3843	3.06594		0.136076	0.101854		0.791382	0.582377		0.00968201	0.0490479
		58		2.26078	6.88736		0.261128	0.134835		0.61731	0.645844		-0.00140405	0.0915086
		30		14.1814	11.8237		0.0564011	0.124308		0.636045	0.693156		0.0024521	0.0410867
		36		15.2753	2.96648		0.0683824	0.101394		0.755101	0.458143		0.0337453	0.123224
		62		14.3682	12.9228		0.0768351	0.0449366		0.660376	0.475157		0.033833	0.116354
		38			7.96909			0.377962			0.58499			0.146805
		34			1.1547			0.186096			0.523835			0.0727237
		58			7.56174			0.432672			0.240637			0.489265
		78			11.9555			0.216047			0.298574			0.686216
		56			1.68171			0.267852			0.209459			0.464308
		32			3.14113			0.21439			0.309622			0.436158
		82			2.98412			0.518777			0.240052			0.545785
		52			10.0163			0.512924			0.59798			0.172227
		58			3.90726			0.456671			0.748557			0.00712761
		42			5.68038			0.0349367			0.73704			0.0486656
		82			6.04428			0.194906			0.470725			0.0258592
		48			19.5152			0.128111			0.5575			0.0125761
		60			4.60704			0.298037			0.746899			0.0316919
		56			2			0.232346			0.304517			0.637231
		60			2.78089			0.797143			0.0592614			1.62315
		46			6.36658			0.254643			0.396597			0.397762
		78			4.09048			0.516442			0.337565			0.603745
		44			1.73205			0.194036			0.687875			0.0235831
		78			11.7757			0.152999			0.341969			0.398513
		56			5.13809			0.149017			0.491129			0.0602393
		52			6.97615			0.216702			0.811172			-0.0104608
		52			2.63312			0.382973			0.623014			0.113795
		54			4.5422			0.310417			0.262264			0.480536
		80			2.90191			0.169442			0.324477			0.147455
		42			0.858395			0.632265			0.314431			0.329
		80			4.88439			0.656192			0.178748			0.673689
		56			6.29674			0.455485			0.445282			0.25951
		68			3.50939			0.409303			0.334759			0.381023
		50			7.2111			0.545819			0.127259			1.02834
		24			3.00693			0.249823			0.302385			0.312437
		38			7.05179			0.647457			0.236462			0.672839
		28			7.25476			0.258525			0.578556			0.104588
		32			11.8075			0.541524			0.346227			0.30455
		30			7.5061			0.247794			0.333966			0.216101
		34			1.45095			0.239125			0.59276			0.103833
		30			8.52322			0.638617			0.289309			0.377819
		38			5.04715			0.452696			0.745418			0.0177116
		68			16.4324			0.501589			0.41038			0.26977
		74			9.48128			0.114032			0.299887			0.409262
		56			23.1145			0.395759			0.211807			0.349759
		70			6.55968			0.429522			0.219676			0.601167
		34			8.58395			0.173354			0.514159			0.0749308
		52			8.13885			0.422347			0.31861			0.331705
		90			1.60591			0.519333			0.675861			0.0738124
		52			6.9173			0.443927			0.279399			0.330319
		70			8.9337			0.679193			0.207132			0.506724
		50			2.29416			0.334346			0.418259			0.197606
		36			3.00876			0.26348			0.234702			0.377513
		52			4.89898			0.259787			0.161665			0.7887
		30			10.3403			0.678761			0.143525			0.69927
		36			3.17819			0.32868			0.726197			0.0333146
		62			7.3278			0.345726			0.441679			0.163349
		22			2.12095			0.232593			0.641734			0.0916301
		46			5.63822			0.4519			0.273454			0.222784
		84			8.55644			0.474662			0.694548			0.0613362
		32			14.6969			0.112537			0.708933			0.00114686
		40			9.50789			0.0590776			0.595046			0.106462
		46			9.71597			0.111119			0.493519			0.132282
		36			13.5573			0.102247			0.639186			0.0766989
		24			7.44312			0.137212			0.790259			0.0190498
		34			13.3041			0.233268			0.6102			0.0551205
		24			7.99991			0.306989			0.399349			0.0867308
		42			10.1901			0.262116			0.659216			0.0659777
		46			27.0592			0.153085			0.660528			-0.0103126
		42			7.36206			0.258124			0.411994			0.157897
		28			17.5311			0.34664			0.294189			0.180682
		60			16.4621			0.0710306			0.571572			0.14283
		60			13.0614			0.0917312			0.525538			0.101046
		62			21.0713			0.20192			0.499027			0.136459
		34			9.31665			0.111941			0.780498			0.0129815
		48			16.8867			0.318124			0.530341			0.181623
		36			16.0624			0.151726			0.355751			0.279037
		50			14.0428			0.168645			0.789244			-0.00993594
		38			6.02399			0.307277			0.282635			0.433867
		46			6.9282			0.688074			0.0972145			1.19298
		50			15.0399			0.065434			0.472621			0.0587405
		30			11.367			0.249876			0.788218			0.0378923
		34			7.25259			0.183743			0.777726			0.032074
		44			13.8356			0.26296			0.527051			0.15836
		48			13.6015			0.200165			0.731104			-0.0113957
		50			14.9599			0.166105			0.74509			0.0141891
		42			14.2618			0.18375			0.429972			0.190754
		60			8.6487			0.25246			0.515068			0.123937
		52			3.43511			0.113404			0.686875			0.0797403
		50			8.48528			0.130533			0.436676			0.0446661
		38			13.9005			0.16777			0.47039			0.210814
		34			8.10452			0.0941235			0.742018			0.00341699
		66			8.61653			0.477075			0.152938			0.443415
		44			20.4978			0.23491			0.629199			0.00980682
		64			13.754			0.15526			0.593633			0.118173
		38			2			0.0432605			0.739648			0.00579195
		64			14.423			0.462572			0.302231			0.160131
		30			16.243			0.191019			0.669097			0.0348307
		38			5.25357			0.260519			0.339669			0.0910013
		52			9.29516			0.129537			0.791911			0.00927811
		30			10.0876			0.179808			0.85194			-0.0058715
		44			7.4162			0.0937414			0.634959			-0.00263711
		56			11.0091			0.154541			0.510091			0.0435222
		66			4.97996			0.115034			0.867714			0.0113088
		66			17.8296			0.164692			0.379216			0.35552
		66			25.0679			0.124541			0.367237			0.225992
		54			12.5864			0.335488			0.530795			0.0504512
		80			22.8342			0.215437			0.215105			0.39899
		42			13.4015			0.0490528			0.68954			0.0420421
		78			10.5357			0.0710016			0.820092			0.002377
		60			4.62601			0.126517			0.608563			0.0181713
		82			5.07937			0.161537			0.461559			0.0895457
		70			24.8556			0.113617			0.431122			0.130133
		62			11.5144			0.30115			0.522446			0.126797
					22.5188			0.285549			0.730446			0.0224396
					19.3707			0.304583			0.465112			0.118145
					24.0583			0.130333			0.485428			0.0867192
					12.345			0.1551			0.409489			0.177082
					10.5822			0.247257			0.324658			0.295915
					16.3096			0.262348			0.450375			0.110002
					10.5071			0.102738			0.529978			0.0801559
					5.17687			0.344426			0.675754			0.00416454
					7.46955			0.512736			0.234505			0.416212
					10.583			0.120472			0.36353			0.127057
					7.64199			0.125251			0.566297			0.0633687
					23.9875			0.270386			0.345879			0.156307
					0.447214			0.27971			0.651916			0.00361194
					23.268			0.339434			0.369054			0.174388
					12.9383			0.0839375			0.499163			0.0707768
					20.6263			0.21469			0.37316			0.180422
					4.96194			0.379907			0.416059			0.117446
					2.23607			0.15898			0.756193			0.0228212
					5.27257			0.106136			0.288673			0.363297
					11.2631			0.623887			0.0694023			1.14644
					15.6905			0.421126			0.341641			0.199662
					13.7251			0.104521			0.244493			0.340547
					8.52056			0.186358			0.120471			0.886944
					12.2987			0.312482			0.425191			0.125454
					5.84808			0.0987341			0.38903			0.285597
					9.08372			0.254887			0.62766			0.117775
					13.4729			0.379384			0.301826			0.446115
					8.53229			0.469922			0.096112			1.32402
					10.6771			0.162945			0.644849			0.0138302
					15.1375			0.204533			0.515437			0.0704501
					2.36643			0.177258			0.577277			0.0464958
					11.3008			0.471197			0.274387			0.339225
					3.8862			0.352738			0.347687			0.445548
					10.6306			0.600363			0.209008			0.426337
					17.2216			0.200229			0.792226			0.00894828
					12.2556			0.158433			0.817349			-0.000675948
