# Supplementary material for: Dynamic control of hippocampal spatial coding resolution by local visual cues
Source: eLife. 2019 Mar 1;8:e44487. doi: 10.7554/eLife.44487 (PMC6397000; doi:10.7554/eLife.44487)
Supplement: Figure 2—source data 1. [file elife-44487-fig2-data1.xlsx]

## Sheet: D-F
	Pct Field over 10cm			PF Width (complete PF)			Stability over 2cm
	TO - NOZ	TO - OZ		TO - NOZ	TO - OZ		TO - NOZ	TO - OZ
	4.13793	9.65517		42	22		0.364903	0.447696
	6.89655	4.82759		88	34		0.38938	0.414066
	0.689655	11.0345		72	36		0.421658	0.390592
	4.13793	8.27586		78	30		0.425059	0.385597
	2.06897	9.65517		82	34		0.420187	0.390191
	1.37931	2.06897		34	38		0.604419	0.481428
	0.689655	6.33803		40	28		0.561375	0.577126
	2.06897	5.6338		34	34		0.548441	0.663851
	3.44828	3.52113		28	34		0.531028	0.709171
	3.44828	14.7887		42	40		0.523795	0.709622
	1.40845	2.8169		52	44		0.51623	0.656962
	12.6761	9.15493		44	30		0.523328	0.554156
	5.6338			44	50		0.557226	0.463001
	0.704225			40	54		0.529254	0.433212
	2.8169			72	40		0.510908	0.489635
	0			38	34		0.484363	0.504429
	0.704225			62	42		0.446503	0.476438
	2.8169			34	26		0.433664	0.469399
	4.22535			64	44		0.328929	0.515516
	5.6338			32	44		0.234291	0.533724
				30	34		0.19818	0.397204
				36	52		0.238488	0.457445
				38	52		0.277341	0.488832
				58	38		0.236198	0.444443
				52	58		0.284757	0.391609
				58	62		0.346797	0.452453
				82	34		0.274676	0.520714
				56	78		0.19087	0.512199
				60	56		0.206615	0.477085
				78	32		0.25998	0.441782
				78	82		0.306708	0.38965
				52	42		0.298696	0.404984
				80	48		0.3044	0.453654
				80	60		0.380257	0.474547
				68	46		0.381351	0.506733
				50	44		0.317014	0.543005
				30	56		0.288501	0.564862
				68	52		0.276952	0.656579
				74	54		0.228227	0.710369
				56	42		0.224336	0.714684
				70	56		0.213717	0.757161
				90	24		0.26403	0.741713
				52	38		0.311955	0.721534
				70	28		0.396724	0.750446
				50	32		0.390823	0.780775
				52	34		0.418319	0.785653
				30	30		0.452637	0.767037
				36	38		0.469277	0.714996
				46	34		0.435885	0.645418
				84	52		0.395941	0.603213
				32	36		0.333485	0.432149
				46	62		0.388644	0.417774
				42	22		0.440204	0.409983
				60	40		0.465777	0.404898
				62	36		0.425231	0.378289
				34	24		0.60433	0.346573
				48	34		0.598788	0.345762
				50	24		0.582412	0.332125
				50	42		0.636122	0.313983
				30	46		0.691538	0.28308
				44	28		0.666004
				60	60		0.632455
				52	36		0.562083
				50	38		0.561614
				38	46		0.588639
				64	34		0.562912
				30	48		0.528326
				38	50		0.485542
				44	42		0.393485
				66	38		0.310102
				66	34		0.224969
				66	66		0.165964
				54	44		0.164254
				80	64		0.209576
				42	52		0.187353
				78	30		0.197948
				60	56		0.213338
				82			0.236527
				70			0.265397
				62			0.284814
							0.316458
							0.280825
							0.270058
							0.318141
							0.302156
							0.239058
							0.243702
							0.31677
							0.335328
							0.346522
							0.373091
							0.399436
							0.442219
							0.491911
							0.465483
							0.43493
							0.482108
							0.441111
							0.446046
							0.432632
