# Supplementary material for: Dynamic control of hippocampal spatial coding resolution by local visual cues
Source: eLife. 2019 Mar 1;8:e44487. doi: 10.7554/eLife.44487 (PMC6397000; doi:10.7554/eLife.44487)
Supplement: Figure 3—source data 1. [file elife-44487-fig3-data1.xlsx]

## Sheet: B-D
	BD ERROR				BD ACCURACY
	ØT	OT			ØT	OT
	62.0645	61.2222			0.0136312	0.0153849
	58.7	45.1429			0.0185397	0.0336309
	65.4118	26.7179			0.00961734	0.0480507
	48	32.1818			0.0162199	0.0408673
	39.9167	41.6316			0.0211733	0.0435964
	45.1818	21.0909			0.0137968	0.0353059
	57.9091	19.8286			0.0159543	0.0630966
	46.5	26.8235			0.0128944	0.0581867
	46.6923	28.9032			0.0172857	0.0720424
	46.8	31.7143			0.0200758	0.0360164
	26.0741	22.9333			0.0177871	0.0694095
	29.2143	53.875			0.0276419	0.0337028
	35.1429	45.6			0.0198927	0.0538527
	39.8065	41			0.0174738	0.0240413
	59.7241	36.7755			0.0144553	0.0570695
	64.4	29.3333			0.0155621	0.0673242
	43.7273	21.5135			0.0120101	0.0750821
	72.2642	29.2222			0.0100476	0.0427019
	59.2857	38.1818			0.014631	0.0402568
	59.1852	23.3333			0.0229645	0.0414998
	51.4815	21.7333			0.0142889	0.0563384
	36.5185	50.64			0.0235907	0.0160537
	49	48.2105			0.0117152	0.0167421
	38.6471	42.375			0.0159286	0.0254714
	39.6667	40.625			0.0222358	0.0224045
	45.7	37.4286			0.0187411	0.0356149
	42.1538	50.625			0.0162683	0.0222119
	40.0488	39.125			0.0198368	0.0197648
	39.3333	32.1176			0.0208256	0.0476313
	36.5	20.4762			0.0193956	0.0329437
	57.0811	33.9091			0.0129492	0.0338244
	40.65	31.4444			0.0179775	0.0361657
	43.6111	12.8235			0.0187112	0.0696217
	39.8537	24			0.0137992	0.0304275
	58.9796	22.2222			0.0148158	0.0376721
	56.129	24.6316			0.0117757	0.0544276
	46	24.6667			0.0146443	0.0383279
	45.6842	20.8421			0.0190466	0.050589
	39.2381	23.1304			0.0210027	0.0377311
	57.0909	22.9474			0.0112465	0.0557462
	45.2941	39.0286			0.0110793	0.0331533
	42.6087	63.1333			0.0187876	0.00794011
	48.9474	32.5833			0.012912	0.037396
	37.0588	25.6			0.0148408	0.0317713
	47.0667	40			0.0154394	0.0399822
	35.0667	27.5714			0.0214036	0.0440788
	52.3529	39.0435			0.0206919	0.0319338
	51.7391	32.069			0.0146695	0.0232794
	44.9474	32.8333			0.0169309	0.0389471
	42.2222	38.2727			0.0209159	0.0383379
	50.3	42.4211			0.0134934	0.0403571
	45.913	26.6364			0.0175013	0.0189777
	53.4	52.9167			0.0204727	0.0160422
	51.2632	53.3333			0.0175678	0.0219835
	61	49.2			0.0121266	0.0410564
	51.5455	39.0909			0.0175366	0.0178723
	45.7391	37.8182			0.0136946	0.0333772
	63.4286	37.9048			0.0101653	0.0316063
	58.5263	36.963			0.0145305	0.0398885
	50.1111	49.8621			0.0243437	0.0243033
	50.25	73.7333			0.0148012	0.0194248
	39.5	50.0833			0.016207	0.0603712
	48.7368	29.7647			0.018853	0.0618881
	26.3529	25.9048			0.0347869	0.0605538
	47.6	70.5714			0.0209997	0.0730585
	46.8889	18.3478			0.0265568	0.0631561
	45.0526	19.8182			0.015085	0.0703888
	52.0909	17.5294			0.0143651	0.0638294
	65.5238	28.25			0.0133105	0.0647394
	59.2381	12.9091			0.00532751	0.073947
	45.2381	7.33333			0.0216509	0.103102
	50.7619	24.4286			0.0242801	0.0369395
	66	9.69231			0.0109058	0.0930007
	46.8696	26.5			0.0116161	0.0735502
	54.9362	8			0.0145993	0.0684945
	54.8511	15.875			0.0129587	0.0553632
	53.4222	11.5			0.0174671	0.0639385
	56.4878	16			0.0138003	0.0779624
	64.6842	28			0.0107119	0.064085
	65.2571	36.4211			0.0132302	0.0369599
	47.7895	29.5			0.0167125	0.0544428
	48.2051	24.5556			0.0137141	0.0427772
	38.5946	40.7059			0.0216547	0.0577058
	47.5263	21.7647			0.0126952	0.0332624
	32.6842	45.6471			0.0262375	0.0456396
	42.7895	43.0476			0.0189082	0.0213851
	51.9474	47			0.0202468	0.0368878
	34.2286	38.7778			0.0312897	0.0240448
	29.5263	63.5455			0.0247036	0.0275274
	33.5294	40.9474			0.0234859	0.0253741
	44.5263	42.4762			0.0172199	0.0185587
	59.3684	40.3333			0.0140576	0.0289909
	47.7714	55.6364			0.0184677	0.028162
	36.6486	31.0588			0.0251266	0.0635779
	56	8.25			0.0118316	0.0850828
	60.0526	36.6			0.0116242	0.0438469
	53.6757	29.4			0.0129428	0.0722685
	51.5217	6.625			0.0152241	0.0830216
	49.2609	5.29412			0.0141925	0.11176
	23.7576	10.8			0.0364659	0.0917769
	29.0769	10.1111			0.0267568	0.118838
	30	6.93333			0.0271126	0.0710224
	24.8947	10.5			0.0255076	0.131094
	28.5641	6.53333			0.0266571	0.0782983
	34.1538	6			0.0198733	0.106635
	30.8293	6.26667			0.0332554	0.0867168
	36.2791	3.5			0.0246136	0.119933
	52.8947	7.75			0.019496	0.0642389
	21.3143	3.6			0.0316749	0.106273
	31.8182	9.25			0.0225969	0.043583
	37.0811	5.2			0.0282789	0.113254
	21.1111	6			0.0234435	0.0975037
	47.8846	10			0.0130412	0.0767357
	45.2609	6.8			0.0125566	0.0619816
	46.8	4.70588			0.0151527	0.106233
	44.4706	8.25			0.016648	0.0384328
	54.7451	5.66667			0.0118426	0.106848
	48.7368	7.125			0.0250048	0.0611985
	48.2642	4.2			0.0125552	0.110826
	42.9818	14.75			0.0184488	0.0571212
	41.6727	5.66667			0.0162223	0.114394
	63.6604	8.55556			0.0135827	0.0657197
	50.7619	7.1			0.0160447	0.0728011
	56	8.66667			0.0176602	0.0442168
	53.125	9.55556			0.0152971	0.0888725
	45.5333	15.6471			0.0200319	0.0280539
	52.6129	21.3684			0.0142302	0.0475924
	37	15.8889			0.0253883	0.0745022
	51.619	17.5789			0.018914	0.0466053
	48.0784	28.1818			0.0134367	0.0232574
	64.913	48.6667			0.0136358	0.02391
	46.3158	59.1			0.0206738	0.0154654
	46.1471	39.95			0.0148267	0.0283105
	42.2812	42			0.020611	0.0223429
	46.2333	31.7222			0.0130165	0.0355369
	38.125	45.8421			0.0236039	0.0276865
	38.2254	34.5946			0.0168261	0.0438421
	43.791	24.0625			0.0135891	0.0468858
	41.4722	42.5556			0.0138446	0.0274626
	55.3571	30.8667			0.0142917	0.0288129
	40.0588	27.5625			0.0171531	0.0488964
	54.2535	29.0323			0.0129007	0.0254789
	50.64	23.3939			0.0137336	0.04757
	46.4286	15.9375			0.0141789	0.0430499
	51.2941	24.2857			0.01267	0.0430261
	45.7222	13.1667			0.0148929	0.0453254
	39.4583	25.3333			0.0143489	0.0439203
	48.3333	24.8889			0.0144079	0.0346515
	52.9583	41.8235			0.0106643	0.0302634
	52.5581	38.8667			0.0133454	0.0192035
	46.2083	25.3103			0.0129807	0.0504858
	42.3182	18.9032			0.0135732	0.0451032
	43.0698	28.5294			0.0127226	0.0393645
	41.5897	21.0667			0.0214717	0.0448036
	60.8333	18.4375			0.011513	0.0617016
	37.1282	16.0588			0.0146962	0.0470401
	36.6522	17.6471			0.0162886	0.0514705
	43.7297	37.5556			0.0186671	0.0367682
	44.1429	23			0.015838	0.0526546
	46.8	13.7333			0.012114	0.0430934
	45.6585	14.5294			0.0215067	0.062885
	41.4737	14.8889			0.0164612	0.0455886
	52.1333	36.2778			0.0180097	0.0282306
	39.0213	15.4194			0.0152378	0.0472954
	42.75	20.6061			0.0189503	0.0431227
	38.878	17.375			0.0159777	0.0443139
	44.9268	28.4444			0.0121781	0.0386352
	41.5263	31.8			0.0145033	0.0409689
	45.92	32.1818			0.0164204	0.0492642
	44.6087	54.4348			0.0128685	0.00890043
	48.4571	50.4848			0.0151006	0.0204955
	51.9111	44.8148			0.0166654	0.0178696
	39.5152	37.25			0.0183731	0.0313644
	37.6111	21.7273			0.0147916	0.0205597
	40.0526	54.7273			0.0135508	0.0142788
	43.7143	20.0833			0.0129946	0.0424728
	44.8636	20.2857			0.0167489	0.0424848
	41.5122	35.3			0.0153606	0.0447438
	49.5135	19.7778			0.0154069	0.0351864
	46.4	32.3158			0.0136236	0.0367172
		9.52941				0.049571
		15.7778				0.0556946
		64				0.0120264
		25.1765				0.0623501
		11.6842				0.0517658
		29.25				0.0305003
		10.8				0.0447827
		29.8261				0.0400255
		21.1429				0.0539766
		23.4444				0.0415677
		18.6				0.0394349
		18.9524				0.0419619
		24.4348				0.0472935
		34.2609				0.0377978
		22.08				0.0437293
		22				0.0352148
		46.625				0.0163664
		45.52				0.0283012
		38.5385				0.0417188
		43.7143				0.022034
		34.32				0.0407243
		25.52				0.0274433
		45.931				0.0310028
		43.5652				0.016858
		35.9286				0.0405576
		40.7692				0.0289642
		41.4667				0.038559
		56.0741				0.0129461
		48.4516				0.0211882
		48.8462				0.0224705
		33.0909				0.0185852
		37.5				0.0281359
		26.5806				0.0407894
		43.3333				0.0274044
		31.0323				0.0347842
		28.381				0.0268656
		11.3846				0.0498493
		12.2727				0.0496395
		13.7037				0.0465379
		15.3333				0.0671076
		13.3333				0.0522035
		9.47826				0.0796605
		9.83333				0.087266
		14.6667				0.0490916
		25.68				0.0721379
		11.04				0.0815153
		22.32				0.0393822
		12.9167				0.0557853
		11.4286				0.0850217
		46				0.022984
		15.6				0.0432428
		23.1429				0.0372982
		15.4783				0.0448965
		11.68				0.079604
		13.25				0.0613543
		21.5238				0.0206665
		9.09091				0.0831469
		12.5455				0.0624067
		13.3913				0.0785252
		10.3478				0.0495728
		8.66667				0.0599392
		18.5455				0.0433271
		16.5455				0.0577864
		38.5				0.0242843
		12.0769				0.079973
		24.3478				0.0361096
		9.61905				0.0655692
		10.1905				0.053803
		8.27273				0.0704894
