# Supplementary material for: Dynamic control of hippocampal spatial coding resolution by local visual cues
Source: eLife. 2019 Mar 1;8:e44487. doi: 10.7554/eLife.44487 (PMC6397000; doi:10.7554/eLife.44487)
Supplement: Figure 4—source data 1. [file elife-44487-fig4-data1.xlsx]

## Sheet: FamTNO->NewTO
	Active Cells			Place cells			Spatail Information			Stability			Dispersion			Out/In Firing Rate										Paired Sample	ActiveCells	ActiveCells	PC	PC
	Fam ØT	New OT		Fam ØT	New OT		Fam ØT	New OT		Fam ØT	New OT		Fam ØT	New OT		Fam ØT	New OT									Without <4 Cells	Fam PNO	New PO	Fam PNO	New PO
	37.5	45.8333		22.2222	72.7273		0.109106	0.227321		0.085092	0.424332		6.44001	10.2615		0.63781	0.363426										37.5	45.8333	22.2222	72.7273
	70	55		16.6667	72.7273		-0.0215991	0.0211645		0.213792	0.111858		13.2476	0		0.771366	0.670712										70	55	16.6667	72.7273
	88.8889	88.8889		37.5	87.5		0.137109	0.063105		0.301046	0.131874		15.541	2.88231		0.456127	0.532984										88.8889	88.8889	37.5	87.5
	68.0556	66.6667		26.5306	79.1667		0.0564129	0.0549975		0.225736	0.334086		16.0706	17.8196		0.618498	0.488741										68.0556	66.6667	26.5306	79.1667
	65.0685	64.3836		5.26316	62.766		0.027688	0.0501921		0.209123	0.249121		15.1613	22.5208		0.738203	0.64192										65.0685	64.3836	5.26316	62.766
							0.166164	0.0612472		0.0222581	0.191245		9.61616	9.18192		0.417224	0.430399										NaN	NaN	NaN	NaN
							0.0709648	0.13371		0.153183	0.656989		13.0158	5.29271		0.605776	0.464714										NaN	NaN	NaN	NaN
							0.0556453	0.0104599		0.0355767	0.099605		10.2899	14.77		0.472391	0.649289										NaN	NaN	NaN	NaN
							0.0210028	0.10968		0.247792	0.120356		19.5254	18.7816		0.7805	0.384257										NaN	NaN	NaN	NaN
							0.0412044	0.609539		0.0332401	0.354892		10.879	6.20553		0.830588	0.202322										NaN	NaN	NaN	NaN
							0.00518537	0.397432		0.132427	0.157149		1.53393	12.2906		0.791122	0.214301										NaN	NaN	NaN	NaN
							0.0135976	0.00642145		0.060643	0.0886783		4.19524	26.9921		0.813791	0.787567										NaN	NaN	NaN	NaN
							-0.00833978	0.0311477		0.119142	0.180237		10.198	18.0933		0.757366	0.756889										NaN	NaN	NaN	NaN
							-0.00650323	0.115234		0.1842	0.263285		13.3267	10.4461		0.742875	0.651182										NaN	NaN	NaN	NaN
							0.333545	0.114039		0.0918521	0.187288		13.1225	4.77344		0.339618	0.391832										NaN	NaN	NaN	NaN
							0.32054	0.012318		0.239223	0.183237		15.4443	6.09449		0.346788	0.739981										NaN	NaN	NaN	NaN
							0.188437	1.32196		0.16711	0.600889		13.8142	2.28825		0.457956	0.0745723										NaN	NaN	NaN	NaN
							0.0100573	0.204681		0.0362049	0.161257		9.19783	22.5071		0.867688	0.346039										NaN	NaN	NaN	NaN
							-0.00146423	0.120808		0.0500893	0.102775		25.4008	6.11789		0.850679	0.517262										NaN	NaN	NaN	NaN
							0.0258708	0.302959		0.0594112	0.195664		11.5412	12.7891		0.662855	0.359224										NaN	NaN	NaN	NaN
							0.0282845	0.383228		0.0527573	0.181889		5.05964	7.91021		0.689299	0.245573										NaN	NaN	NaN	NaN
							0.0652065	0.371665		0.111436	0.255275		11.4248	5.03671		0.590281	0.335129										NaN	NaN	NaN	NaN
							0.0603313	0.00723646		0.157062	0.0585236		10.5653	0		0.627463	0.858829										NaN	NaN	NaN	NaN
							0.0321662	0.0150866		0.0565983	0.145737		19.3582	11.4268		0.664563	0.812362										NaN	NaN	NaN	NaN
							0.0176991	0.0505143		0.0960415	0.352025		27.4916	8.01653		0.722665	0.569852										NaN	NaN	NaN	NaN
							0.384345	0.175314		0.0941729	0.118461		13.2766	10.5153		0.282861	0.56739										NaN	NaN	NaN	NaN
							0.0215231	0.191691		0.0920755	0.239661		17.9003	0		0.716147	0.262995										NaN	NaN	NaN	NaN
							0.0693092	0.0592458		0.0795284	0.275543		16.9333	9.5219		0.565312	0.562048										NaN	NaN	NaN	NaN
							0.00867004	0.0852578		0.0425811	0.334977		3.94702	12.1071		0.80533	0.49606										NaN	NaN	NaN	NaN
							0.119799	0.0243263		0.14744	0.0462199		0.458831	5.70714		0.314168	0.815472										NaN	NaN	NaN	NaN
							0.00129685	0.0348807		0.22363	0.132887		6.52924	9.66585		0.818221	0.594072										NaN	NaN	NaN	NaN
							0.0020617	0.0870815		0.205102	0.204952		10.5081	12.7423		0.689146	0.516179										NaN	NaN	NaN	NaN
							0.0196189	0.114899		0.0297087	0.187446		15.1623	2.82843		0.751129	0.452694										NaN	NaN	NaN	NaN
							0.0566753	0.00298892		0.174001	0.100246		10.5999	7.2111		0.539596	0.86638										NaN	NaN	NaN	NaN
							0.00256182	0.00700363		0.0591984	0.145566		8.83176	11.9642		0.704911	0.698618										NaN	NaN	NaN	NaN
							0.0234838	0.0593298		0.0627903	0.24682		5.09902	7.7201		0.725219	0.671043										NaN	NaN	NaN	NaN
							0.0188613	0.0258008		0.0641778	0.129239		9.27362	12.6491		0.756275	0.702131										NaN	NaN	NaN	NaN
							0.0267033	0.000488809		0.167792	0.118374		0	3.34664		0.471106	0.790085										NaN	NaN	NaN	NaN
							0.00434587	0.00169443		0.104437	0.201642		17.1756	9.49436		0.783045	0.763999										NaN	NaN	NaN	NaN
							0.017888	0.15394		0.210226	0.134222		2.48253	8.68332		0.59111	0.464397										NaN	NaN	NaN	NaN
							0.0323371	0.00343233		0.166422	0.143422		25.7876	17.4585		0.725196	0.794309										NaN	NaN	NaN	NaN
							0.0159567	0.0772097		0.247116	0.135596		13.6301	9.97998		0.693333	0.617073										NaN	NaN	NaN	NaN
							0.0497524	0.149743		0.0530771	0.224343		9.81071	6.4649		0.515267	0.448787										NaN	NaN	NaN	NaN
							0.00968201	0.111871		0.136076	0.230009		16.3843	15.368		0.791382	0.507835										NaN	NaN	NaN	NaN
							-0.00140405	0.12901		0.261128	0.19069		2.26078	9.87927		0.61731	0.332711										NaN	NaN	NaN	NaN
							0.0024521	0.250834		0.0564011	0.153185		14.1814	7.08054		0.636045	0.381491										NaN	NaN	NaN	NaN
							0.0337453	0.0591262		0.0683824	0.0878552		15.2753	3.89872		0.755101	0.67581										NaN	NaN	NaN	NaN
							0.033833	0.0225305		0.0768351	0.128265		14.3682	15.6908		0.660376	0.73405										NaN	NaN	NaN	NaN
								0.0398095			0.322074			11.2048			0.639282										NaN	NaN	NaN	NaN
								0.126371			0.231519			0.685994			0.61623										NaN	NaN	NaN	NaN
								0.0817967			0.199649			1.94029			0.480701										NaN	NaN	NaN	NaN
								0.00505971			0.217198			7.0925			0.769743										NaN	NaN	NaN	NaN
								0.0319875			0.130304			5.76136			0.700239										NaN	NaN	NaN	NaN
								0.228797			0.347554			14.9331			0.391032										NaN	NaN	NaN	NaN
								0.0328636			0.125871			1.45521			0.762594										NaN	NaN	NaN	NaN
								0.347983			0.26986			5.16859			0.309002										NaN	NaN	NaN	NaN
								0.125597			0.368964			10.3446			0.513075										NaN	NaN	NaN	NaN
								0.0711482			0.286431			9.34943			0.577286										NaN	NaN	NaN	NaN
								0.559413			0.25029			20.6918			0.183816										NaN	NaN	NaN	NaN
								0.0299483			0.152466			13.0603			0.758576										NaN	NaN	NaN	NaN
								0.0237562			0.102952			3.75735			0.71087										NaN	NaN	NaN	NaN
								0.0994211			0.167201			5.23813			0.63022										NaN	NaN	NaN	NaN
								0.0245356			0.0835706			12.9433			0.572096										NaN	NaN	NaN	NaN
								0.26287			0.404958			5.034			0.282625										NaN	NaN	NaN	NaN
								0.03492			0.173674			4.22875			0.762886										NaN	NaN	NaN	NaN
								0.886252			0.68507			5.77682			0.0857498										NaN	NaN	NaN	NaN
								0.119542			0.323441			15.5627			0.496585										NaN	NaN	NaN	NaN
								0.128286			0.292296			10.3459			0.519942										NaN	NaN	NaN	NaN
								0.0837244			0.192817			4.29011			0.52423										NaN	NaN	NaN	NaN
								1.11182			0.685547			5.49815			0.0903305										NaN	NaN	NaN	NaN
								0.0301106			0.308513			17.7048			0.702123										NaN	NaN	NaN	NaN
								0.0140104			0.147403			7.02935			0.742677										NaN	NaN	NaN	NaN
								0.569299			0.0909903			3.2176			0.206943										NaN	NaN	NaN	NaN
								0.619958			0.0761448			4.20084			0.16229										NaN	NaN	NaN	NaN
								4.7839e-05			0.0571888			3.25396			0.776786										NaN	NaN	NaN	NaN
								0.103855			0.174336			3.36067			0.614053										NaN	NaN	NaN	NaN
								0.0845135			0.239737			14.751			0.569411										NaN	NaN	NaN	NaN
								0.0522892			0.481179			11.3937			0.543898										NaN	NaN	NaN	NaN
								0.105541			0.266101			18.3959			0.544809										NaN	NaN	NaN	NaN
								0.0568435			0.147975			9.25726			0.636997										NaN	NaN	NaN	NaN
								0.208385			0.168826			6.75626			0.340967										NaN	NaN	NaN	NaN
								0.0751512			0.504922			9.36905			0.498997										NaN	NaN	NaN	NaN
								0.0184584			0.34649			6.01204			0.647279										NaN	NaN	NaN	NaN
								0.0566541			0.116378			3.10597			0.785746										NaN	NaN	NaN	NaN
								0.020867			0.438897			8.78634			0.63573										NaN	NaN	NaN	NaN
								0.0840685			0.487703			27.0396			0.560038										NaN	NaN	NaN	NaN
								0.166076			0.394803			2.6009			0.379826										NaN	NaN	NaN	NaN
								0.0435464			0.334019			7.43948			0.569924										NaN	NaN	NaN	NaN
								0.0383348			0.0849318			6.9282			0.665462										NaN	NaN	NaN	NaN
								0.0658322			0.143744			22.5641			0.608747										NaN	NaN	NaN	NaN
								0.0778921			0.112309			5.7735			0.462205										NaN	NaN	NaN	NaN
								0.144511			0.259861			9.09136			0.556637										NaN	NaN	NaN	NaN
								0.0122628			0.13673			0			0.736448										NaN	NaN	NaN	NaN
								0.00116398			0.164444			1.73205			0.643541										NaN	NaN	NaN	NaN
								0.0812307			0.250579			6.77405			0.558563										NaN	NaN	NaN	NaN
								0.00581117			0.167334			3.67416			0.766955										NaN	NaN	NaN	NaN
								0.0862528			0.256131			2.23607			0.579568										NaN	NaN	NaN	NaN
								0.00505862			0.0820318			0			0.639143										NaN	NaN	NaN	NaN
								0.150459			0.324761			3.91578			0.425502										NaN	NaN	NaN	NaN
								0.00430309			0.0396157			0			0.833553										NaN	NaN	NaN	NaN
								0.0228491			0.215299			4.30007			0.688024										NaN	NaN	NaN	NaN
								0.033402			0.170909			1.82574			0.737431										NaN	NaN	NaN	NaN
								0.0302073			0.167963			8.01725			0.702665										NaN	NaN	NaN	NaN
								0.205956			0.216987			1.90023			0.377264										NaN	NaN	NaN	NaN
								0.140355			0.12155			6.27163			0.525122										NaN	NaN	NaN	NaN
								0.120633			0.11698			11.3431			0.557762										NaN	NaN	NaN	NaN
								0.140345			0.427351			18.6894			0.474821										NaN	NaN	NaN	NaN
								0.0240313			0.0741759			13.0767			0.803778										NaN	NaN	NaN	NaN
								0.0301667			0.0554722			0			0.788976										NaN	NaN	NaN	NaN
								0.0756476			0.434309			14.6585			0.651419										NaN	NaN	NaN	NaN
								0.0339065			0.187978			9.94236			0.686755										NaN	NaN	NaN	NaN
								0.0445854			0.321031			8.93082			0.576628										NaN	NaN	NaN	NaN
								0.0277912			0.280396			15.8641			0.709998										NaN	NaN	NaN	NaN
								0.00770171			0.105972			0.57735			0.834701										NaN	NaN	NaN	NaN
								0.0100679			0.126188			10.8075			0.749806										NaN	NaN	NaN	NaN
								0.0239009			0.166878			3.4641			0.749258										NaN	NaN	NaN	NaN
								0.134117			0.48163			9.99032			0.424641										NaN	NaN	NaN	NaN
								0.0382859			0.184187			2.59808			0.676591										NaN	NaN	NaN	NaN
								0.0423905			0.111789			5.32291			0.558941										NaN	NaN	NaN	NaN
								0.00369034			0.208519			2.94392			0.760764										NaN	NaN	NaN	NaN
								0.00436091			0.227121			9.22661			0.833243										NaN	NaN	NaN	NaN
								0.0636713			0.360429			5.03609			0.614404										NaN	NaN	NaN	NaN
								0.0311939			0.231719			9.54327			0.628852										NaN	NaN	NaN	NaN
								0.0634024			0.193221			6.40986			0.629262										NaN	NaN	NaN	NaN
								0.00426367			0.0713732			11.9583			0.883878										NaN	NaN	NaN	NaN
								0.0306117			0.187056			14.435			0.757679										NaN	NaN	NaN	NaN
								0.00563844			0.185596			5.86835			0.791469										NaN	NaN	NaN	NaN
								0.0480589			0.106798			6.27823			0.704408										NaN	NaN	NaN	NaN
								0.0206298			0.183325			5.84603			0.823251										NaN	NaN	NaN	NaN
								0.0799324			0.220988			6.19139			0.485971										NaN	NaN	NaN	NaN
								0.0593128			0.0479358			8.32666			0.607766										NaN	NaN	NaN	NaN
								0.0460733			0.154297			8.04156			0.651601										NaN	NaN	NaN	NaN
								0.261703			0.116627			11.0454			0.35925										NaN	NaN	NaN	NaN
								0.0733153			0.0769954			7.87401			0.58492										NaN	NaN	NaN	NaN
								0.00477151			0.136973			26.2615			0.816905										NaN	NaN	NaN	NaN
								0.0128129			0.0233025			4.3589			0.793703										NaN	NaN	NaN	NaN
								0.0465864			0.0613057			3.91578			0.796488										NaN	NaN	NaN	NaN
								0.200174			0.2418			3.51188			0.350666										NaN	NaN	NaN	NaN
								0.350005			0.216618			9.03696			0.345604										NaN	NaN	NaN	NaN
								0.00865896			0.177155			5.35357			0.854881										NaN	NaN	NaN	NaN
								0.00137277			0.0494126			0.816497			0.899816										NaN	NaN	NaN	NaN
								0.0249767			0.279867			9.61377			0.742074										NaN	NaN	NaN	NaN
								0.00591946			0.12569			12.9228			0.851249										NaN	NaN	NaN	NaN
								0.0180463			0.430344			9.23771			0.766874										NaN	NaN	NaN	NaN
								0.0404361			0.185647			16.3503			0.670921										NaN	NaN	NaN	NaN
								0.0274236			0.191665			15.8219			0.772128										NaN	NaN	NaN	NaN
																											65.9026	64.1545	21.6365	74.9774

## Sheet: FamTO->NewTNO
	Active Cells			Place Cells			Spatial Information			Stability			Dispersion			Out/In Firing Rate
	Fam OT	New ØT		Fam OT	New ØT		Fam OT	New ØT		Fam OT	New ØT		Fam OT	New ØT		Fam OT	New ØT
	34.2466	28.7671		92	66.6667		0.647444	0.383322		0.312895	0.198889		11.3842	15.692		0.315343	0.35933
	36.3636	24.2424		75	75		1.17815	0.856167		0.569174	0.33071		11.4447	9.91616		0.119246	0.214934
	75	32.5		53.3333	0		0.302192	0.326888		0.287646	0.412559		20.4772	18.7328		0.445036	0.384087
	62.963	35.1852		64.7059	0		0.0233408	-0.0135512		0.0968951	0.0181135		0	0		0.775832	0.671473
	55.4054	63.5135		80.4878	55.3191		0.0138807	0.0830997		0.159449	-0.0039985		4.97996	10.3478		0.448493	0.63647
	60	60		71.2121	21.2121		0.552252	0.873175		0.429671	0.324326		6.49475	14.0658		0.131276	0.179243
	53.8462	44.2308		46.4286	8.69565		0.897389	0.146955		0.417695	0.126815		6.38749	16.0208		0.22709	0.533748
	59.322	67.7966		85.7143	52.5		1.25932	0.0151533		0.403696	0.252521		2	19.4594		0.114386	0.380056
							0.429797	0.0871369		0.203623	0.130925		4.89898	15.1327		0.423973	0.572738
							0.793045	0.302286		0.373983	0.281114		7.24962	14.0712		0.26943	0.332432
							1.14923	0.0247537		0.579191	0.198986		3.6913	12.6523		0.164445	0.835541
							0.0922007	0.0491394		0.266591	0.0680752		13.8162	8.73689		0.55202	0.759914
							1.05335	-0.00509024		0.594492	0.221805		5.40378	15.8152		0.170163	0.653052
							0.161621	0.304459		0.3324	0.285501		11.3812	15.3411		0.326046	0.47093
							0.359938	0.545373		0.325011	0.224416		1.08711	7.99413		0.271287	0.35967
							0.204302	0.128262		0.354215	0.522862		3.09129	7.72681		0.395146	0.679315
							0.0346007	0.288359		0.268997	0.152309		2.57922	8.56742		0.822981	0.513417
							0.0305761	0.123852		0.243125	0.0882307		3.1334	7.51887		0.502052	0.180306
							-0.020126	0.0581163		0.101175	0.110465		13.9219	5.86666		0.719152	0.275646
							0.194086	0.394878		0.208797	0.207165		1.20605	6.13188		0.579529	0.423575
							0.260494	0.276379		0.206872	0.288119		10.5313	8.19214		0.237735	0.420779
							0.0911019	0.14707		0.52428	0.181882		23.8129	13.0192		0.393956	0.375734
							0.228734	0.132282		0.330047	0.211398		9.24705	8.1066		0.600242	0.660852
							0.275711	0.13907		0.272839	0.193988		3.09839	5.39547		0.11283	0.478021
							0.810494	0.253727		0.664007	0.317966		4.67618	4.46097		0.0494757	0.408755
							0.816375	0.125921		0.492135	0.181197		7.81012	6.68331		0.303174	0.566095
							0.144967	0.038864		0.396019	0.343462		11.6368	8.61523		0.667436	0.514679
							0.3524	0.027676		0.367433	0.346393		14.3828	5.86818		0.473748	0.688123
							0.372788	0.00638798		0.600149	0.136803		19.0807	17.2244		0.108154	0.718863
							0.335896	0.0547751		0.128508	0.0747192		3.34664	12.0462		0.438246	0.672356
							0.488937	0.262553		0.641206	0.145912		2.99696	8.51494		0.0778455	0.387821
							0.542113	0.376613		0.871969	0.284393		4.25833	4.00312		0.116899	0.408512
							-0.00685594	0.113291		0.249941	0.236551		17.3026	3.82971		0.771471	0.374217
							0.0184058	-0.0117442		0.146217	0.0617943		24.4459	8.5375		0.670851	0.723624
							-0.00867813	0.0267977		0.118381	0.167329		4.77702	0.471405		0.821788	0.871704
							0.0115592	0.47526		0.134643	0.306062		23.8998	7.67391		0.729871	0.287237
							0.0305127	0.0676497		0.131983	0.213773		7.81025	3.6042		0.668253	0.592652
							0.425242	0.168677		0.163278	0.176522		9.78775	11.9815		0.345697	0.349725
							0.245547	-0.00916446		0.29496	0.125313		3.74166	4.05518		0.304055	0.579754
							0.112225	0.109051		0.122395	0.0998265		8.19756	22.7156		0.435021	0.467587
							0.0211173	0.366206		0.2674	0.274343		10.9178	17.0175		0.686222	0.196832
							0.118775	0.215417		0.0837349	0.278768		19.5959	19.481		0.461691	0.307219
							-0.00838182	0.161626		0.164455	0.322094		14.3265	11.7885		0.800305	0.344641
							0.0490479	0.0187535		0.101854	0.35055		3.06594	6.15437		0.582377	0.776071
							0.0915086	-0.00471126		0.134835	0.248137		6.88736	27.0637		0.645844	0.557803
							0.0410867	0.0802373		0.124308	0.148451		11.8237	6.81502		0.693156	0.465872
							0.123224	0.0865851		0.101394	0.0446912		2.96648	14.5035		0.458143	0.518491
							0.116354	0.0323298		0.0449366	0.093195		12.9228	6.75626		0.475157	0.660237
							0.146805	0.0413423		0.377962	0.140577		7.96909	7.31547		0.58499	0.60235
							0.0727237	0.0497368		0.186096	0.0766251		1.1547	8.7178		0.523835	0.578553
							0.489265	0.00962365		0.432672	0.021352		7.56174	12.7602		0.240637	0.682912
							0.686216	0.00234436		0.216047	0.109381		11.9555	7.77628		0.298574	0.828383
							0.464308	-7.24871e-05		0.267852	0.0544068		1.68171	12.6863		0.209459	0.773025
							0.436158	0.0596471		0.21439	0.0837871		3.14113	9.17798		0.309622	0.527221
							0.545785	0.00463501		0.518777	0.133073		2.98412	4.94678		0.240052	0.745099
							0.172227	0.0036058		0.512924	0.141079		10.0163	8.19804		0.59798	0.734877
							0.00712761	0.0159394		0.456671	0.0809742		3.90726	27.0859		0.748557	0.633438
							0.0486656	0.0491887		0.0349367	0.0917966		5.68038	10.6384		0.73704	0.791176
							0.0258592	0.0509799		0.194906	0.0718844		6.04428	14.9194		0.470725	0.68656
							0.0125761	0.114027		0.128111	0.123723		19.5152	9.91731		0.5575	0.374756
							0.0316919	0.0481096		0.298037	0.0154583		4.60704	24.7344		0.746899	0.491256
							0.637231	0.00352153		0.232346	0.0648092		2	11.3137		0.304517	0.589934
							1.62315	0.0716712		0.797143	0.159768		2.78089	19.4302		0.0592614	0.563548
							0.397762	0.319192		0.254643	0.193392		6.36658	11.1074		0.396597	0.380672
							0.603745	0.00669531		0.516442	0.130076		4.09048	11.2339		0.337565	0.912381
							0.0235831	0.0221261		0.194036	0.289501		1.73205	20.6178		0.687875	0.741515
							0.398513	0.115505		0.152999	0.128811		11.7757	11.0148		0.341969	0.451258
							0.0602393	0.0251317		0.149017	0.0829132		5.13809	15.7226		0.491129	0.617189
							-0.0104608	0.128591		0.216702	0.161271		6.97615	10.6771		0.811172	0.489838
							0.113795	0.121001		0.382973	0.150228		2.63312	24.8894		0.623014	0.462153
							0.480536	0.0600804		0.310417	0.383037		4.5422	32.6221		0.262264	0.731168
							0.147455	0.0487762		0.169442	0.191707		2.90191	18		0.324477	0.67259
							0.329	0.842147		0.632265	0.462939		0.858395	7.2772		0.314431	0.128604
							0.673689	0.0472772		0.656192	0.28301		4.88439	17.4542		0.178748	0.639909
							0.25951	0.514335		0.455485	0.157946		6.29674	24.224		0.445282	0.191937
							0.381023	0.294921		0.409303	0.221519		3.50939	14.2944		0.334759	0.373483
							1.02834	0.0432743		0.545819	0.132383		7.2111	13.1605		0.127259	0.630872
							0.312437	0.0367699		0.249823	0.12862		3.00693	16.8107		0.302385	0.631801
							0.672839	0.771747		0.647457	0.104048		7.05179	29.9466		0.236462	0.0987051
							0.104588	0.147248		0.258525	0.0708023		7.25476	0		0.578556	0.510369
							0.30455	0.539791		0.541524	0.136623		11.8075	17.4814		0.346227	0.125934
							0.216101	0.221167		0.247794	0.137992		7.5061	5.15752		0.333966	0.371214
							0.103833	0.214261		0.239125	0.324145		1.45095	14.2134		0.59276	0.392342
							0.377819			0.638617			8.52322			0.289309
							0.0177116			0.452696			5.04715			0.745418
							0.26977			0.501589			16.4324			0.41038
							0.409262			0.114032			9.48128			0.299887
							0.349759			0.395759			23.1145			0.211807
							0.601167			0.429522			6.55968			0.219676
							0.0749308			0.173354			8.58395			0.514159
							0.331705			0.422347			8.13885			0.31861
							0.0738124			0.519333			1.60591			0.675861
							0.330319			0.443927			6.9173			0.279399
							0.506724			0.679193			8.9337			0.207132
							0.197606			0.334346			2.29416			0.418259
							0.377513			0.26348			3.00876			0.234702
							0.7887			0.259787			4.89898			0.161665
							0.69927			0.678761			10.3403			0.143525
							0.0333146			0.32868			3.17819			0.726197
							0.163349			0.345726			7.3278			0.441679
							0.0916301			0.232593			2.12095			0.641734
							0.222784			0.4519			5.63822			0.273454
							0.0613362			0.474662			8.55644			0.694548
							0.00114686			0.112537			14.6969			0.708933
							0.106462			0.0590776			9.50789			0.595046
							0.132282			0.111119			9.71597			0.493519
							0.0766989			0.102247			13.5573			0.639186
							0.0190498			0.137212			7.44312			0.790259
							0.0551205			0.233268			13.3041			0.6102
							0.0867308			0.306989			7.99991			0.399349
							0.0659777			0.262116			10.1901			0.659216
							-0.0103126			0.153085			27.0592			0.660528
							0.157897			0.258124			7.36206			0.411994
							0.180682			0.34664			17.5311			0.294189
							0.14283			0.0710306			16.4621			0.571572
							0.101046			0.0917312			13.0614			0.525538
							0.136459			0.20192			21.0713			0.499027
							0.0129815			0.111941			9.31665			0.780498
							0.181623			0.318124			16.8867			0.530341
							0.279037			0.151726			16.0624			0.355751
							-0.00993594			0.168645			14.0428			0.789244
							0.433867			0.307277			6.02399			0.282635
							1.19298			0.688074			6.9282			0.0972145
							0.0587405			0.065434			15.0399			0.472621
							0.0378923			0.249876			11.367			0.788218
							0.032074			0.183743			7.25259			0.777726
							0.15836			0.26296			13.8356			0.527051
							-0.0113957			0.200165			13.6015			0.731104
							0.0141891			0.166105			14.9599			0.74509
							0.190754			0.18375			14.2618			0.429972
							0.123937			0.25246			8.6487			0.515068
							0.0797403			0.113404			3.43511			0.686875
							0.0446661			0.130533			8.48528			0.436676
							0.210814			0.16777			13.9005			0.47039
							0.00341699			0.0941235			8.10452			0.742018
							0.443415			0.477075			8.61653			0.152938
							0.00980682			0.23491			20.4978			0.629199
							0.118173			0.15526			13.754			0.593633
							0.00579195			0.0432605			2			0.739648
							0.160131			0.462572			14.423			0.302231
							0.0348307			0.191019			16.243			0.669097
							0.0910013			0.260519			5.25357			0.339669
							0.00927811			0.129537			9.29516			0.791911
							-0.0058715			0.179808			10.0876			0.85194
							-0.00263711			0.0937414			7.4162			0.634959
							0.0435222			0.154541			11.0091			0.510091
							0.0113088			0.115034			4.97996			0.867714
							0.35552			0.164692			17.8296			0.379216
							0.225992			0.124541			25.0679			0.367237
							0.0504512			0.335488			12.5864			0.530795
							0.39899			0.215437			22.8342			0.215105
							0.0420421			0.0490528			13.4015			0.68954
							0.002377			0.0710016			10.5357			0.820092
							0.0181713			0.126517			4.62601			0.608563
							0.0895457			0.161537			5.07937			0.461559
							0.130133			0.113617			24.8556			0.431122
							0.126797			0.30115			11.5144			0.522446
							0.0224396			0.285549			22.5188			0.730446
							0.118145			0.304583			19.3707			0.465112
							0.0867192			0.130333			24.0583			0.485428
							0.177082			0.1551			12.345			0.409489
							0.295915			0.247257			10.5822			0.324658
							0.110002			0.262348			16.3096			0.450375
							0.0801559			0.102738			10.5071			0.529978
							0.00416454			0.344426			5.17687			0.675754
							0.416212			0.512736			7.46955			0.234505
							0.127057			0.120472			10.583			0.36353
							0.0633687			0.125251			7.64199			0.566297
							0.156307			0.270386			23.9875			0.345879
							0.00361194			0.27971			0.447214			0.651916
							0.174388			0.339434			23.268			0.369054
							0.0707768			0.0839375			12.9383			0.499163
							0.180422			0.21469			20.6263			0.37316
							0.117446			0.379907			4.96194			0.416059
							0.0228212			0.15898			2.23607			0.756193
							0.363297			0.106136			5.27257			0.288673
							1.14644			0.623887			11.2631			0.0694023
							0.199662			0.421126			15.6905			0.341641
							0.340547			0.104521			13.7251			0.244493
							0.886944			0.186358			8.52056			0.120471
							0.125454			0.312482			12.2987			0.425191
							0.285597			0.0987341			5.84808			0.38903
							0.117775			0.254887			9.08372			0.62766
							0.446115			0.379384			13.4729			0.301826
							1.32402			0.469922			8.53229			0.096112
							0.0138302			0.162945			10.6771			0.644849
							0.0704501			0.204533			15.1375			0.515437
							0.0464958			0.177258			2.36643			0.577277
							0.339225			0.471197			11.3008			0.274387
							0.445548			0.352738			3.8862			0.347687
							0.426337			0.600363			10.6306			0.209008
							0.00894828			0.200229			17.2216			0.792226
							-0.000675948			0.158433			12.2556			0.817349
