# Supplementary material for: Dynamic control of hippocampal spatial coding resolution by local visual cues
Source: eLife. 2019 Mar 1;8:e44487. doi: 10.7554/eLife.44487 (PMC6397000; doi:10.7554/eLife.44487)
Supplement: Figure 5—source data 1. [file elife-44487-fig5-data1.xlsx]

## Sheet: C-H
	Active Cells			Place Cells			Spatial Information			Stability			Dispersion			Out/In Firing Rate
	PO	PØT		PO	PØT		PO	PØT		PO	PØT		PO	PØT		PO	PØT
	34.2466	53.7037		92	65.5172		0.647444	0.159769		0.312895	0.253151		11.3842	15.7393		0.315343	0.435753
	36.3636	37.8049		75	19.3548		1.17815	0.0522632		0.569174	0.188882		11.4447	12.9435		0.119246	0.599896
	75	58.3333		53.3333	62.6374		0.302192	0.309126		0.287646	0.146228		20.4772	8.04881		0.445036	0.350432
	62.963	61.0526		64.7059	62.069		0.0233408	0.02829		0.0968951	0.136318		0	9.97523		0.775832	0.631216
	55.4054	58.9041		80.4878	39.5349		0.0138807	0.112617		0.159449	0.151858		4.97996	5.86515		0.448493	0.428108
	60	52		71.2121	3.84615		0.552252	0.342535		0.429671	0.122613		6.49475	2.4178		0.131276	0.551046
	53.8462			46.4286			0.897389	0.0156171		0.417695	0.0822187		6.38749	7.58947		0.22709	0.754383
	59.322			85.7143			1.25932	0.185359		0.403696	0.1775		2	10.2665		0.114386	0.393361
							0.429797	0.0743902		0.203623	0.109483		4.89898	7.26636		0.423973	0.486433
							0.793045	0.0436413		0.373983	0.195231		7.24962	15.8732		0.26943	0.630013
							1.14923	0.0381056		0.579191	0.0912758		3.6913	9.76729		0.164445	0.63787
							0.0922007	0.200335		0.266591	0.335441		13.8162	24.434		0.55202	0.446606
							1.05335	0.0829229		0.594492	0.151664		5.40378	12.0806		0.170163	0.461888
							0.161621	0.0778709		0.3324	0.146895		11.3812	13.7913		0.326046	0.540671
							0.359938	0.00859076		0.325011	0.101631		1.08711	4.04969		0.271287	0.835115
							0.204302	0.0938309		0.354215	0.0898462		3.09129	13.1377		0.395146	0.63615
							0.0346007	0.153491		0.268997	0.0768019		2.57922	3.92428		0.822981	0.480578
							0.0305761	0.0822012		0.243125	0.177195		3.1334	6.99696		0.502052	0.45286
							-0.020126	0.831657		0.101175	0.203044		13.9219	8.27872		0.719152	0.0955002
							0.194086	0.134002		0.208797	0.141997		1.20605	20.3027		0.579529	0.427768
							0.260494	0.0730001		0.206872	0.139487		10.5313	3.74166		0.237735	0.742126
							0.0911019	0.480628		0.52428	0.24371		23.8129	2.78379		0.393956	0.167149
							0.228734	0.16237		0.330047	0.238639		9.24705	9.93762		0.600242	0.411616
							0.275711	0.0300177		0.272839	0.128679		3.09839	6.31378		0.11283	0.722919
							0.810494	0.153483		0.664007	0.132185		4.67618	15.1383		0.0494757	0.502423
							0.816375	1.13348		0.492135	0.254647		7.81012	18.4065		0.303174	0.0683
							0.144967	0.0576863		0.396019	0.120301		11.6368	5.96657		0.667436	0.536806
							0.3524	0.427757		0.367433	0.331182		14.3828	17.7627		0.473748	0.194446
							0.372788	0.569804		0.600149	0.324094		19.0807	14.181		0.108154	0.240808
							0.335896	0.110967		0.128508	0.104435		3.34664	10.6677		0.438246	0.450147
							0.488937	0.0362688		0.641206	0.103245		2.99696	7.62889		0.0778455	0.475585
							0.542113	0.0633354		0.871969	0.131399		4.25833	3.16228		0.116899	0.555738
							-0.00685594	0.30755		0.249941	0.219308		17.3026	7.2741		0.771471	0.284666
							0.0184058	0.150056		0.146217	0.151667		24.4459	9.45516		0.670851	0.422885
							-0.00867813	0.0131852		0.118381	0.216969		4.77702	5.77927		0.821788	0.726523
							0.0115592	0.105081		0.134643	0.146044		23.8998	10.5508		0.729871	0.605901
							0.0305127	0.338207		0.131983	0.321112		7.81025	8.01378		0.668253	0.351787
							0.425242	1.19284		0.163278	0.156347		9.78775	8.65047		0.345697	0.0943701
							0.245547	0.142854		0.29496	0.181569		3.74166	6.40226		0.304055	0.447707
							0.112225	0.100418		0.122395	0.291329		8.19756	3.77117		0.435021	0.474605
							0.0211173	0.018266		0.2674	0.0789977		10.9178	0		0.686222	0.779549
							0.118775	0.00979237		0.0837349	0.239277		19.5959	2.13809		0.461691	0.679686
							-0.00838182	-0.000394679		0.164455	0.162462		14.3265	1.80178		0.800305	0.796681
							0.0490479	0.213305		0.101854	0.161639		3.06594	8.9973		0.582377	0.360158
							0.0915086	0.189621		0.134835	0.171991		6.88736	16.9706		0.645844	0.393057
							0.0410867	0.110103		0.124308	0.315649		11.8237	4.73603		0.693156	0.500466
							0.123224	0.0894332		0.101394	0.154333		2.96648	14.3523		0.458143	0.619915
							0.116354	0.238316		0.0449366	0.294418		12.9228	9.64368		0.475157	0.40402
							0.146805	0.0436421		0.377962	0.0852972		7.96909	4.40096		0.58499	0.613278
							0.0727237	0.281758		0.186096	0.252539		1.1547	3.60287		0.523835	0.314607
							0.489265	0.160907		0.432672	0.129579		7.56174	6.78192		0.240637	0.573229
							0.686216	0.249029		0.216047	0.323831		11.9555	13.5951		0.298574	0.337572
							0.464308	0.0169909		0.267852	0.15513		1.68171	9.10754		0.209459	0.7731
							0.436158	0.28518		0.21439	0.201375		3.14113	8.44798		0.309622	0.290066
							0.545785	0.12142		0.518777	0.115311		2.98412	4.44854		0.240052	0.504469
							0.172227	0.376751		0.512924	0.312279		10.0163	19.1244		0.59798	0.318882
							0.00712761	0.0817282		0.456671	0.104464		3.90726	6.6491		0.748557	0.532631
							0.0486656	0.683822		0.0349367	0.197182		5.68038	5.32494		0.73704	0.159268
							0.0258592	0.229735		0.194906	0.115615		6.04428	9.0844		0.470725	0.409416
							0.0125761	0.0738935		0.128111	0.115742		19.5152	14.4149		0.5575	0.560527
							0.0316919	0.048313		0.298037	0.190475		4.60704	9.78309		0.746899	0.643835
							0.637231	0.108176		0.232346	0.138004		2	1.29777		0.304517	0.458056
							1.62315	0.0594062		0.797143	0.069671		2.78089	20.5861		0.0592614	0.584855
							0.397762	0.311501		0.254643	0.145253		6.36658	22.5295		0.396597	0.258657
							0.603745	0.0842993		0.516442	0.0470982		4.09048	1.65434		0.337565	0.756594
							0.0235831	0.191877		0.194036	0.187066		1.73205	12.2704		0.687875	0.416381
							0.398513	0.00560791		0.152999	0.0813735		11.7757	3.58359		0.341969	0.820043
							0.0602393	0.116679		0.149017	0.283342		5.13809	21.6929		0.491129	0.490851
							-0.0104608	0.197573		0.216702	0.179088		6.97615	8.54708		0.811172	0.300047
							0.113795	0.0676012		0.382973	0.180838		2.63312	11.9561		0.623014	0.695791
							0.480536	0.0234569		0.310417	0.0996283		4.5422	4.07818		0.262264	0.764754
							0.147455	0.460587		0.169442	0.279524		2.90191	10.8094		0.324477	0.233591
							0.329	0.0284032		0.632265	0.188171		0.858395	2.29416		0.314431	0.705596
							0.673689	0.419582		0.656192	0.16013		4.88439	4.5422		0.178748	0.220306
							0.25951	0.103926		0.455485	0.0879509		6.29674	2.79096		0.445282	0.629213
							0.381023	0.0100446		0.409303	0.12158		3.50939	1.65434		0.334759	0.84356
							1.02834	0.203341		0.545819	0.247427		7.2111	8.281		0.127259	0.37534
							0.312437	0.21128		0.249823	0.261951		3.00693	15.0798		0.302385	0.340209
							0.672839	0.747547		0.647457	0.208499		7.05179	8.16634		0.236462	0.205022
							0.104588	0.259701		0.258525	0.129178		7.25476	10.6524		0.578556	0.275328
							0.30455	0.0764619		0.541524	0.223048		11.8075	15.4687		0.346227	0.590142
							0.216101	0.324479		0.247794	0.348663		7.5061	13.9534		0.333966	0.27258
							0.103833	0.679593		0.239125	0.525252		1.45095	8.96605		0.59276	0.204966
							0.377819	0.0392339		0.638617	0.225349		8.52322	5.47117		0.289309	0.68552
							0.0177116	0.0211219		0.452696	0.205688		5.04715	14.0075		0.745418	0.779411
							0.26977	0.162221		0.501589	0.234708		16.4324	15.48		0.41038	0.405132
							0.409262	0.343231		0.114032	0.370159		9.48128	7.98683		0.299887	0.180487
							0.349759	0.352946		0.395759	0.173807		23.1145	4.2417		0.211807	0.272597
							0.601167	0.164662		0.429522	0.125016		6.55968	8.72986		0.219676	0.432247
							0.0749308	0.50192		0.173354	0.240182		8.58395	3.92026		0.514159	0.227041
							0.331705	0.214431		0.422347	0.190358		8.13885	6.53734		0.31861	0.436089
							0.0738124	0.0616197		0.519333	0.116567		1.60591	20.7947		0.675861	0.547499
							0.330319	1.06769		0.443927	0.195216		6.9173	8.9207		0.279399	0.0717171
							0.506724	0.0258564		0.679193	0.134738		8.9337	3.58359		0.207132	0.729924
							0.197606	0.0639176		0.334346	0.0797149		2.29416	9.27929		0.418259	0.710504
							0.377513	0.111307		0.26348	0.0843511		3.00876	2.56901		0.234702	0.4592
							0.7887	0.0339402		0.259787	0.276566		4.89898	5.19109		0.161665	0.670956
							0.69927	0.111729		0.678761	0.263396		10.3403	16.5222		0.143525	0.517208
							0.0333146	0.04581		0.32868	0.248898		3.17819	3.69632		0.726197	0.707547
							0.163349	0.262572		0.345726	0.17021		7.3278	9.11461		0.441679	0.377442
							0.0916301	-0.000204583		0.232593	0.0682293		2.12095	0.917663		0.641734	0.869954
							0.222784	0.0406258		0.4519	0.144184		5.63822	18.5053		0.273454	0.730535
							0.0613362	0.326455		0.474662	0.35297		8.55644	6.18241		0.694548	0.277457
							0.00114686	0.0188914		0.112537	0.127215		14.6969	8.52447		0.708933	0.745533
							0.106462	0.168665		0.0590776	0.157455		9.50789	16.0485		0.595046	0.425398
							0.132282	0.0136293		0.111119	0.0674243		9.71597	0.471405		0.493519	0.882876
							0.0766989	0.1935		0.102247	0.23483		13.5573	5.27046		0.639186	0.37814
							0.0190498	0.0920953		0.137212	0.166668		7.44312	3.39935		0.790259	0.496814
							0.0551205	0.0213306		0.233268	0.19188		13.3041	9.15302		0.6102	0.811854
							0.0867308	0.0201007		0.306989	0.158581		7.99991	10.8339		0.399349	0.767059
							0.0659777	0.0914286		0.262116	0.389016		10.1901	11.6859		0.659216	0.595955
							-0.0103126	0.122455		0.153085	0.150957		27.0592	8.43274		0.660528	0.5273
							0.157897	0.00757735		0.258124	0.182587		7.36206	2.86668		0.411994	0.763391
							0.180682	0.349822		0.34664	0.325748		17.5311	13.1297		0.294189	0.271317
							0.14283	0.0775745		0.0710306	0.145159		16.4621	18.0185		0.571572	0.595348
							0.101046	0.01195		0.0917312	0.263375		13.0614	15.5259		0.525538	0.759783
							0.136459	0.0375253		0.20192	0.0898865		21.0713	6.16441		0.499027	0.72756
							0.0129815	0.371914		0.111941	0.582304		9.31665	13.0048		0.780498	0.234744
							0.181623	0.121519		0.318124	0.282488		16.8867	11.1655		0.530341	0.542166
							0.279037	0.00679089		0.151726	0.0924197		16.0624	1.05409		0.355751	0.891711
							-0.00993594	0.00404673		0.168645	0.14604		14.0428	5.65685		0.789244	0.896833
							0.433867	0.0622184		0.307277	0.173854		6.02399	7.88811		0.282635	0.66459
							1.19298	0.252071		0.688074	0.289919		6.9282	5.84998		0.0972145	0.260875
							0.0587405	0.466272		0.065434	0.301892		15.0399	9.68389		0.472621	0.289785
							0.0378923	0.193388		0.249876	0.184053		11.367	4.73756		0.788218	0.339219
							0.032074	0.100664		0.183743	0.335525		7.25259	4.84292		0.777726	0.535825
							0.15836	0.0630213		0.26296	0.174211		13.8356	6.84755		0.527051	0.364305
							-0.0113957	0.0450619		0.200165	0.229132		13.6015	10.7006		0.731104	0.584275
							0.0141891	0.039745		0.166105	0.150836		14.9599	16.7		0.74509	0.678132
							0.190754	0.153684		0.18375	0.334929		14.2618	12.3402		0.429972	0.468207
							0.123937	0.12629		0.25246	0.253077		8.6487	5.63718		0.515068	0.493167
							0.0797403	0.0449731		0.113404	0.369584		3.43511	7.4365		0.686875	0.663311
							0.0446661	0.0134047		0.130533	0.296138		8.48528	9.4349		0.436676	0.814635
							0.210814	0.125818		0.16777	0.117972		13.9005	4.95815		0.47039	0.462031
							0.00341699	0.0318257		0.0941235	0.217003		8.10452	14.8092		0.742018	0.742007
							0.443415	0.0307787		0.477075	0.21276		8.61653	12.7279		0.152938	0.637969
							0.00980682	0.0420791		0.23491	0.16842		20.4978	4.66667		0.629199	0.61179
							0.118173	0.0275803		0.15526	0.169089		13.754	4.40779		0.593633	0.636748
							0.00579195	-0.00688357		0.0432605	0.141446		2	14.2528		0.739648	0.763461
							0.160131	-0.00563259		0.462572	0.135172		14.423	12.7279		0.302231	0.777757
							0.0348307	0.0223929		0.191019	0.150547		16.243	4.14673		0.669097	0.762051
							0.0910013	0.0943304		0.260519	0.209989		5.25357	14.6385		0.339669	0.398636
							0.00927811	-0.00422389		0.129537	0.120019		9.29516	9.23954		0.791911	0.914399
							-0.0058715	0.00535994		0.179808	0.0971381		10.0876	2		0.85194	0.864863
							-0.00263711	-0.00537293		0.0937414	0.102687		7.4162	5.68038		0.634959	0.733237
							0.0435222	0.00135585		0.154541	0.0524913		11.0091	1.19523		0.510091	0.85737
							0.0113088	0.00308876		0.115034	0.109319		4.97996	5.46504		0.867714	0.83306
							0.35552	0.0297148		0.164692	0.0342587		17.8296	8.40068		0.379216	0.692333
							0.225992	0.0166667		0.124541	0.258936		25.0679	15.7753		0.367237	0.566144
							0.0504512	-0.00836898		0.335488	0.145228		12.5864	9.37692		0.530795	0.83291
							0.39899	0.171311		0.215437	0.459428		22.8342	10.1204		0.215105	0.250366
							0.0420421	0.0407061		0.0490528	0.0910464		13.4015	11.0583		0.68954	0.729256
							0.002377	0.212124		0.0710016	0.236293		10.5357	20.0214		0.820092	0.275911
							0.0181713	0.0133197		0.126517	0.119398		4.62601	8.98141		0.608563	0.691194
							0.0895457	0.0264399		0.161537	0.119688		5.07937	14.8497		0.461559	0.805665
							0.130133	-0.00252985		0.113617	0.101488		24.8556	6.96419		0.431122	0.897781
							0.126797	0.0125846		0.30115	0.0971485		11.5144	10.1858		0.522446	0.802447
							0.0224396			0.285549			22.5188			0.730446
							0.118145			0.304583			19.3707			0.465112
							0.0867192			0.130333			24.0583			0.485428
							0.177082			0.1551			12.345			0.409489
							0.295915			0.247257			10.5822			0.324658
							0.110002			0.262348			16.3096			0.450375
							0.0801559			0.102738			10.5071			0.529978
							0.00416454			0.344426			5.17687			0.675754
							0.416212			0.512736			7.46955			0.234505
							0.127057			0.120472			10.583			0.36353
							0.0633687			0.125251			7.64199			0.566297
							0.156307			0.270386			23.9875			0.345879
							0.00361194			0.27971			0.447214			0.651916
							0.174388			0.339434			23.268			0.369054
							0.0707768			0.0839375			12.9383			0.499163
							0.180422			0.21469			20.6263			0.37316
							0.117446			0.379907			4.96194			0.416059
							0.0228212			0.15898			2.23607			0.756193
							0.363297			0.106136			5.27257			0.288673
							1.14644			0.623887			11.2631			0.0694023
							0.199662			0.421126			15.6905			0.341641
							0.340547			0.104521			13.7251			0.244493
							0.886944			0.186358			8.52056			0.120471
							0.125454			0.312482			12.2987			0.425191
							0.285597			0.0987341			5.84808			0.38903
							0.117775			0.254887			9.08372			0.62766
							0.446115			0.379384			13.4729			0.301826
							1.32402			0.469922			8.53229			0.096112
							0.0138302			0.162945			10.6771			0.644849
							0.0704501			0.204533			15.1375			0.515437
							0.0464958			0.177258			2.36643			0.577277
							0.339225			0.471197			11.3008			0.274387
							0.445548			0.352738			3.8862			0.347687
							0.426337			0.600363			10.6306			0.209008
							0.00894828			0.200229			17.2216			0.792226
							-0.000675948			0.158433			12.2556			0.817349
