# Supplementary material for: Dynamic control of hippocampal spatial coding resolution by local visual cues
Source: eLife. 2019 Mar 1;8:e44487. doi: 10.7554/eLife.44487 (PMC6397000; doi:10.7554/eLife.44487)
Supplement: Figure 6—source data 1. [file elife-44487-fig6-data1.xlsx]

## Sheet: C-H
	Active Cells			Place Cells			Spatial Information			Stability			Dispersion			Out/In Firing Rate
	TO	ETO		TO	ETO		TO	ETO		TO	ETO		TO	ETO		TO	ETO
	34.2466	55.3191		92	100		0.647444	0.290617		0.312895	0.314006		11.3842	7.82367		0.315343	0.396666
	36.3636	61.5385		75	93.75		1.17815	0.365498		0.569174	0.133703		11.4447	1.92154		0.119246	0.300153
	75	63.1579		53.3333	66.6667		0.302192	0.262273		0.287646	0.359745		20.4772	22.0543		0.445036	0.227051
	62.963	47.5		64.7059	73.6842		0.0233408	0.617068		0.0968951	0.663872		0	8.72574		0.775832	0.198785
	55.4054	49.1071		80.4878	96.3636		0.0138807	1.50805		0.159449	0.72125		4.97996	13.8453		0.448493	0.0448115
	60			71.2121			0.552252	2.57666		0.429671	0.941814		6.49475	2.26779		0.131276	0.0243129
	53.8462			46.4286			0.897389	1.0631		0.417695	0.576463		6.38749	5.86419		0.22709	0.0489003
	59.322			85.7143			1.25932	0.232163		0.403696	0.234474		2	7.73184		0.114386	0.312953
							0.429797	0.813272		0.203623	0.440914		4.89898	3.69994		0.423973	0.1167
							0.793045	1.01311		0.373983	0.43568		7.24962	6.64923		0.26943	0.179723
							1.14923	0.153972		0.579191	0.146487		3.6913	7.98569		0.164445	0.458329
							0.0922007	0.417581		0.266591	0.528596		13.8162	5.43337		0.55202	0.273447
							1.05335	1.05053		0.594492	0.4148		5.40378	5.54618		0.170163	0.113983
							0.161621	0.29822		0.3324	0.374617		11.3812	4		0.326046	0.216063
							0.359938	0.107401		0.325011	0.303069		1.08711	14.4402		0.271287	0.418813
							0.204302	0.00305995		0.354215	0.255666		3.09129	11.7691		0.395146	0.836433
							0.0346007	0.297316		0.268997	0.312467		2.57922	7.40875		0.822981	0.365352
							0.0305761	0.326366		0.243125	0.366057		3.1334	9.24318		0.502052	0.217999
							-0.020126	0.133903		0.101175	0.367056		13.9219	6.87654		0.719152	0.557656
							0.194086	0.68708		0.208797	0.43679		1.20605	3.42261		0.579529	0.194433
							0.260494	1.17511		0.206872	0.530384		10.5313	4.36322		0.237735	0.116599
							0.0911019	-0.000650159		0.52428	0.126897		23.8129	10.5247		0.393956	0.734688
							0.228734	0.0305833		0.330047	0.30699		9.24705	1.24035		0.600242	0.805519
							0.275711	1.61111		0.272839	0.328571		3.09839	6		0.11283	0.0448509
							0.810494	0.284563		0.664007	0.565544		4.67618	2.17343		0.0494757	0.323082
							0.816375	0.146644		0.492135	0.604778		7.81012	13.2856		0.303174	0.411807
							0.144967	0.40963		0.396019	0.135639		11.6368	8.40635		0.667436	0.233843
							0.3524	0.495744		0.367433	0.319982		14.3828	12.7868		0.473748	0.211083
							0.372788	0.660302		0.600149	0.502041		19.0807	7.61885		0.108154	0.219282
							0.335896	1.2128		0.128508	0.610857		3.34664	14.2849		0.438246	0.0548925
							0.488937	0.0712118		0.641206	0.17246		2.99696	3.26599		0.0778455	0.53165
							0.542113	0.420433		0.871969	0.525018		4.25833	11.5499		0.116899	0.215835
							-0.00685594	0.555639		0.249941	0.599512		17.3026	7.54163		0.771471	0.216719
							0.0184058	0.130672		0.146217	0.308602		24.4459	15.7189		0.670851	0.437252
							-0.00867813	0.0272151		0.118381	0.231703		4.77702	5.52306		0.821788	0.662853
							0.0115592	0.467399		0.134643	0.165205		23.8998	2.8619		0.729871	0.291504
							0.0305127	0.443948		0.131983	0.484537		7.81025	8.17711		0.668253	0.246554
							0.425242	0.146909		0.163278	0.188379		9.78775	16.0649		0.345697	0.443354
							0.245547	0.328757		0.29496	0.267891		3.74166	7.50679		0.304055	0.373902
							0.112225	0.103484		0.122395	0.176876		8.19756	9.96183		0.435021	0.493383
							0.0211173	0.184173		0.2674	0.491255		10.9178	16.075		0.686222	0.431023
							0.118775	0.00530612		0.0837349	0.25301		19.5959	14.7498		0.461691	0.49747
							-0.00838182	0.0766544		0.164455	0.176612		14.3265	8.27312		0.800305	0.559796
							0.0490479	0.015397		0.101854	0.17185		3.06594	10.4669		0.582377	0.785712
							0.0915086	-0.00393115		0.134835	0.174684		6.88736	12.3288		0.645844	0.629036
							0.0410867	1.98811		0.124308	0.81531		11.8237	4.32049		0.693156	0.0647866
							0.123224	0.559829		0.101394	0.499773		2.96648	9.9289		0.458143	0.1991
							0.116354	0.00880943		0.0449366	0.112607		12.9228	3.82971		0.475157	0.787214
							0.146805	0.112305		0.377962	0.165419		7.96909	0.942809		0.58499	0.50061
							0.0727237	0.0796254		0.186096	0.164696		1.1547	13.2863		0.523835	0.587247
							0.489265	0.0769092		0.432672	0.197217		7.56174	6.13013		0.240637	0.615614
							0.686216	0.0350065		0.216047	0.384051		11.9555	11.1899		0.298574	0.418953
							0.464308	0.107637		0.267852	0.187721		1.68171	0.942809		0.209459	0.47671
							0.436158	0.0590553		0.21439	0.251637		3.14113	15.2315		0.309622	0.412543
							0.545785	0.0920831		0.518777	0.203741		2.98412	23.9119		0.240052	0.568339
							0.172227	0.443564		0.512924	0.196172		10.0163	5.71548		0.59798	0.261065
							0.00712761	0.0554329		0.456671	0.0824872		3.90726	2.4037		0.748557	0.521282
							0.0486656	0.518954		0.0349367	0.238715		5.68038	5.83095		0.73704	0.36115
							0.0258592	1.4465		0.194906	0.705522		6.04428	6.27163		0.470725	0.0527624
							0.0125761	0.0362271		0.128111	0.225103		19.5152	13.722		0.5575	0.676467
							0.0316919	0.252232		0.298037	0.228816		4.60704	3.19722		0.746899	0.279429
							0.637231	0.0535881		0.232346	0.190608		2	4.26875		0.304517	0.588605
							1.62315	0.0537901		0.797143	0.181159		2.78089	18.4089		0.0592614	0.500719
							0.397762	0.13924		0.254643	0.173252		6.36658	7.61577		0.396597	0.335766
							0.603745	0.133832		0.516442	0.251885		4.09048	11.4703		0.337565	0.482666
							0.0235831	0.942982		0.194036	0.274502		1.73205	7.08676		0.687875	0.113459
							0.398513	0.17139		0.152999	0.151356		11.7757	6.85072		0.341969	0.393671
							0.0602393	0.137726		0.149017	0.184239		5.13809	4.85341		0.491129	0.468948
							-0.0104608	-0.00823047		0.216702	0.0640943		6.97615	11.6714		0.811172	0.851731
							0.113795	-0.0141228		0.382973	0.264806		2.63312	21.0044		0.623014	0.710717
							0.480536	-0.0139329		0.310417	0.0960725		4.5422	13.4907		0.262264	0.824143
							0.147455	0.0640191		0.169442	0.336621		2.90191	8.21947		0.324477	0.501069
							0.329	-0.0101678		0.632265	0.282747		0.858395	9.18937		0.314431	0.595279
							0.673689	0.183703		0.656192	0.244993		4.88439	6.06009		0.178748	0.517736
							0.25951	0.255803		0.455485	0.107397		6.29674	5.57773		0.445282	0.408067
							0.381023	0.44008		0.409303	0.084603		3.50939	11.0554		0.334759	0.261901
							1.02834	-0.0140918		0.545819	0.278602		7.2111	7.37046		0.127259	0.739866
							0.312437	-0.00891832		0.249823	0.0989125		3.00693	14.5831		0.302385	0.723401
							0.672839	0.182547		0.647457	0.35552		7.05179	23.3137		0.236462	0.32408
							0.104588	0.0982905		0.258525	0.208371		7.25476	6.1441		0.578556	0.46404
							0.30455	0.23182		0.541524	0.135418		11.8075	2.95804		0.346227	0.271622
							0.216101	0.0809461		0.247794	0.170483		7.5061	4.3589		0.333966	0.602313
							0.103833	0.0361415		0.239125	0.335538		1.45095	6.76576		0.59276	0.647312
							0.377819	0.0540262		0.638617	0.379101		8.52322	15.0665		0.289309	0.522529
							0.0177116	0.569616		0.452696	0.412783		5.04715	9.10102		0.745418	0.226392
							0.26977	0.197615		0.501589	0.164073		16.4324	6.93911		0.41038	0.427018
							0.409262	0.10855		0.114032	0.316456		9.48128	4.20804		0.299887	0.498779
							0.349759	0.327356		0.395759	0.358758		23.1145	3.4641		0.211807	0.231267
							0.601167	0.260865		0.429522	0.366029		6.55968	11.7056		0.219676	0.402179
							0.0749308	0.0238436		0.173354	0.168966		8.58395	7.01783		0.514159	0.720818
							0.331705	0.513676		0.422347	0.702887		8.13885	4.52769		0.31861	0.215948
							0.0738124	0.110908		0.519333	0.22259		1.60591	8.81051		0.675861	0.4579
							0.330319	1.00683		0.443927	0.746019		6.9173	6.96466		0.279399	0.0849693
							0.506724	0.588451		0.679193	0.448392		8.9337	15.9374		0.207132	0.163522
							0.197606	0.349421		0.334346	0.553553		2.29416	10.9226		0.418259	0.309494
							0.377513	0.296461		0.26348	0.410086		3.00876	13.804		0.234702	0.307133
							0.7887	0.215472		0.259787	0.495103		4.89898	2.78388		0.161665	0.262802
							0.69927	0.0453689		0.678761	0.508089		10.3403	17.8185		0.143525	0.666535
							0.0333146	0.249079		0.32868	0.608067		3.17819	9.09491		0.726197	0.385417
							0.163349	0.0507351		0.345726	0.661062		7.3278	3.86341		0.441679	0.764604
							0.0916301	0.162454		0.232593	0.250875		2.12095	7.46554		0.641734	0.46768
							0.222784	0.338163		0.4519	0.452731		5.63822	4.91172		0.273454	0.265175
							0.0613362	0.219016		0.474662	0.287034		8.55644	2.59808		0.694548	0.383783
							0.00114686	0.237694		0.112537	0.31976		14.6969	7.97372		0.708933	0.377135
							0.106462	0.117898		0.0590776	0.159754		9.50789	1.32288		0.595046	0.666194
							0.132282	0.427581		0.111119	0.515065		9.71597	2.82843		0.493519	0.246274
							0.0766989	0.0603365		0.102247	0.163636		13.5573	6.10328		0.639186	0.651017
							0.0190498	1.1632		0.137212	0.686934		7.44312	3.29129		0.790259	0.0959443
							0.0551205	0.141168		0.233268	0.461024		13.3041	6.96195		0.6102	0.453193
							0.0867308	0.106681		0.306989	0.470778		7.99991	8.69966		0.399349	0.513137
							0.0659777	0.28793		0.262116	0.167173		10.1901	6.68954		0.659216	0.343157
							-0.0103126	0.21849		0.153085	0.204782		27.0592	7.96869		0.660528	0.453388
							0.157897	0.0261483		0.258124	0.144373		7.36206	2.12132		0.411994	0.813571
							0.180682	0.244195		0.34664	0.164779		17.5311	2		0.294189	0.368597
							0.14283	0.154563		0.0710306	0.373229		16.4621	8.88819		0.571572	0.330427
							0.101046	0.24686		0.0917312	0.383972		13.0614	9.97627		0.525538	0.38011
							0.136459	0.74574		0.20192	0.571038		21.0713	6.43055		0.499027	0.159026
							0.0129815	0.0218995		0.111941	0.300382		9.31665	9.607		0.780498	0.725956
							0.181623	0.0664423		0.318124	0.219222		16.8867	0		0.530341	0.628428
							0.279037	1.78088		0.151726	0.789781		16.0624	7.24569		0.355751	0.0374105
							-0.00993594	0.397913		0.168645	0.421674		14.0428	11.0056		0.789244	0.300907
							0.433867	0.221729		0.307277	0.547703		6.02399	21.7585		0.282635	0.343759
							1.19298	0.18209		0.688074	0.110324		6.9282	6.57		0.0972145	0.412073
							0.0587405	0.186154		0.065434	0.214443		15.0399	16.9485		0.472621	0.432373
							0.0378923	0.269564		0.249876	0.338297		11.367	6.04152		0.788218	0.357382
							0.032074	1.49455		0.183743	0.939983		7.25259	1.08972		0.777726	0.061846
							0.15836	0.7699		0.26296	0.288426		13.8356	6.27494		0.527051	0.139169
							-0.0113957	0.309327		0.200165	0.295636		13.6015	10.9674		0.731104	0.320318
							0.0141891	0.263998		0.166105	0.242998		14.9599	12.4298		0.74509	0.380733
							0.190754	0.0163059		0.18375	0.479275		14.2618	9.63389		0.429972	0.771292
							0.123937	0.00743355		0.25246	0.127101		8.6487	13.3604		0.515068	0.843021
							0.0797403	0.123905		0.113404	0.519891		3.43511	4.03065		0.686875	0.423808
							0.0446661			0.130533			8.48528			0.436676
							0.210814			0.16777			13.9005			0.47039
							0.00341699			0.0941235			8.10452			0.742018
							0.443415			0.477075			8.61653			0.152938
							0.00980682			0.23491			20.4978			0.629199
							0.118173			0.15526			13.754			0.593633
							0.00579195			0.0432605			2			0.739648
							0.160131			0.462572			14.423			0.302231
							0.0348307			0.191019			16.243			0.669097
							0.0910013			0.260519			5.25357			0.339669
							0.00927811			0.129537			9.29516			0.791911
							-0.0058715			0.179808			10.0876			0.85194
							-0.00263711			0.0937414			7.4162			0.634959
							0.0435222			0.154541			11.0091			0.510091
							0.0113088			0.115034			4.97996			0.867714
							0.35552			0.164692			17.8296			0.379216
							0.225992			0.124541			25.0679			0.367237
							0.0504512			0.335488			12.5864			0.530795
							0.39899			0.215437			22.8342			0.215105
							0.0420421			0.0490528			13.4015			0.68954
							0.002377			0.0710016			10.5357			0.820092
							0.0181713			0.126517			4.62601			0.608563
							0.0895457			0.161537			5.07937			0.461559
							0.130133			0.113617			24.8556			0.431122
							0.126797			0.30115			11.5144			0.522446
							0.0224396			0.285549			22.5188			0.730446
							0.118145			0.304583			19.3707			0.465112
							0.0867192			0.130333			24.0583			0.485428
							0.177082			0.1551			12.345			0.409489
							0.295915			0.247257			10.5822			0.324658
							0.110002			0.262348			16.3096			0.450375
							0.0801559			0.102738			10.5071			0.529978
							0.00416454			0.344426			5.17687			0.675754
							0.416212			0.512736			7.46955			0.234505
							0.127057			0.120472			10.583			0.36353
							0.0633687			0.125251			7.64199			0.566297
							0.156307			0.270386			23.9875			0.345879
							0.00361194			0.27971			0.447214			0.651916
							0.174388			0.339434			23.268			0.369054
							0.0707768			0.0839375			12.9383			0.499163
							0.180422			0.21469			20.6263			0.37316
							0.117446			0.379907			4.96194			0.416059
							0.0228212			0.15898			2.23607			0.756193
							0.363297			0.106136			5.27257			0.288673
							1.14644			0.623887			11.2631			0.0694023
							0.199662			0.421126			15.6905			0.341641
							0.340547			0.104521			13.7251			0.244493
							0.886944			0.186358			8.52056			0.120471
							0.125454			0.312482			12.2987			0.425191
							0.285597			0.0987341			5.84808			0.38903
							0.117775			0.254887			9.08372			0.62766
							0.446115			0.379384			13.4729			0.301826
							1.32402			0.469922			8.53229			0.096112
							0.0138302			0.162945			10.6771			0.644849
							0.0704501			0.204533			15.1375			0.515437
							0.0464958			0.177258			2.36643			0.577277
							0.339225			0.471197			11.3008			0.274387
							0.445548			0.352738			3.8862			0.347687
							0.426337			0.600363			10.6306			0.209008
							0.00894828			0.200229			17.2216			0.792226
							-0.000675948			0.158433			12.2556			0.817349
