# Supplementary material for: Dynamic control of hippocampal spatial coding resolution by local visual cues
Source: eLife. 2019 Mar 1;8:e44487. doi: 10.7554/eLife.44487 (PMC6397000; doi:10.7554/eLife.44487)
Supplement: Figure 7—source data 1. [file elife-44487-fig7-data1.xlsx]

## Sheet: B-C
	Phase position Correlation			Phase position Slope
	ØT	OT		ØT	OT
	0.0993791	0.0781256		1.37413	0.909076
	-0.289116	0.0576192		-3.14313	0.543857
	0.32664	0.0628096		2.9045	0.543923
	0.135151	0.346119		4.90452	2.00204
	-0.232486	-0.149875		-2.95173	-1.49918
	0.255979	-0.345404		6.13578	-7.61192
	0.218842	0.290028		3.23382	5.04691
	0.183946	-0.174252		4.05859	-10.1277
	0.165981	-0.370459		0.919644	-4.64118
	-0.117717	-0.06437		-1.91157	-0.63006
	-0.141592	0.293725		-3.83816	4.73368
	0.151155	-0.281531		6.98376	-3.93843
	-0.223812	0.0806031		-3.87982	2.03531
	0.159367	-0.411432		2.16704	-8.43185
	0.173839	-0.590883		1.82267	-4.17186
		-0.0926366			-9.23152
		-0.112332			-2.36871
		0.105056			1.08278
		-0.129289			-1.11853
		-0.239885			-11.5015
		-0.715368			-10.7183
		-0.509784			-8.34395
		-0.0507463			-0.439337
		-0.124621			-2.00914
		-0.0797008			-0.879528
		-0.141826			-2.40409
		-0.198541			-3.40008
		-0.151685			-1.12711
		-0.172305			-2.44013
		0.0476632			0.359395
		-0.349467			-3.11887
		-0.172529			-5.31547
		-0.125336			-1.77217
		-0.450732			-4.70961
		0.526185			4.62824
		-0.219829			-3.72835
		-0.65081			-8.76
		-0.140588			-2.33775
		-0.0498084			-0.748984
		-0.067335			-0.505949
		0.0793101			1.08768
		-0.173706			-2.61883
		-0.105058			-0.840151
		-0.101153			-0.86837
		-0.457671			-4.35814
		-0.342638			-3.96028
		-0.432923			-4.31298
		0.177377			2.71133
		-0.583012			-3.61959
		-0.0689973			-0.507114
		-0.17059			-5.76694
		0.173682			2.38254
		-0.202152			-1.12179
		-0.106167			-1.99161
		-0.462165			-3.66521
		-0.446952			-4.98906
		-0.311777			-5.89242
		0.497932			3.41071
		-0.391404			-1.89496
		-0.480576			-3.84831
		-0.259133			-6.93651
		-0.20664			-2.18051
		0.444081			6.51295
		-0.44846			-6.97467
		0.328709			2.29009
		-0.594514			-4.73546
		-0.500453			-5.41807
		-0.460554			-6.70237
		-0.260046			-3.66673
		-0.179555			-0.752307
		-0.189565			-1.69205
		-0.492637			-3.70743
		-0.313064			-8.97764
		-0.10868			-1.22886
		-0.135708			-1.75554
		-0.134058			-2.04303
		0.36959			3.33852
		-0.351995			-9.98501
		-0.132283			-1.59227
		-0.270407			-4.56528
		-0.186723			-1.24177
		-0.194636			-1.19787
		-0.275463			-3.57394
		-0.134287			-0.791473
		-0.182146			-1.15016
		-0.316385			-3.45607
		0.203569			1.19779
		0.182701			2.8742
		-0.219609			-3.09931
		-0.258991			-5.25128
		-0.160204			-2.03754
		-0.202819			-2.9483
		-0.205361			-3.20057
		-0.338263			-4.31529
		-0.301934			-2.36918
		-0.191272			-2.02738
		-0.126981			-1.51571
		-0.439073			-5.32402
		-0.612243			-4.9669
		-0.3099			-5.32686
		-0.139918			-1.44531
		-0.146995			-3.64406
		-0.520713			-3.85277
		-0.158091			-2.24805
		-0.07462			-0.788965
		-0.0703178			-0.58554
		-0.141582			-2.38908
		-0.195961			-3.95648
		-0.120374			-1.53928
		-0.180844			-1.7647
		-0.132042			-2.46538
		-0.0933888			-2.31888
		0.179878			1.81944
		-0.164083			-2.03025
		0.047802			0.908834
		-0.0512663			-0.588986
		0.106851			0.809015
		-0.165651			-1.57813
		0.18657			1.15328
		-0.333388			-4.25009
		-0.290535			-3.52008
		-0.244605			-2.95823
		0.0378408			0.256634
		-0.0789853			-0.82224
		-0.0938823			-1.30214
		-0.0805979			-0.800261
		0.117186			1.81015
		-0.229019			-2.67695
		-0.106014			-2.37319
		-0.323733			-2.92467
		-0.0701927			-0.59247
		-0.125637			-1.11728
		-0.116618			-1.69915
		-0.0576131			-0.443688
		-0.0458641			-1.06544
		-0.153953			-2.59263
		0.0447104			0.45484
		0.0686894			0.606929
		0.10484			2.54086
		-0.228914			-2.24622
		-0.23834			-2.01004
		-0.099315			-1.41746
		-0.106108			-2.55311
		-0.168204			-1.56103
		-0.113259			-3.06231
		-0.157971			-2.8757
		-0.101186			-1.35078
		-0.111306			-10.3967
		-0.0582276			-0.507865
		-0.219635			-2.50936
		-0.0565931			-1.00509
		-0.122566			-3.19519
		-0.0826333			-0.942925
		-0.189319			-2.44068
		0.188061			3.71884
		-0.337799			-3.34157
		0.141385			6.45454
		-0.105608			-1.04241
		0.168635			3.77172
		-0.123459			-5.51869
		-0.351126			-2.71217
		-0.111417			-1.78449
		-0.128122			-2.74446
		-0.047306			-1.76615
		-0.171113			-3.08702
		-0.166522			-2.63121
		-0.270732			-2.09202
		0.515665			3.89124
		0.245765			2.55488
		-0.151469			-2.61869
		-0.450288			-4.42234
		0.118295			8.0774
		0.210925			2.06882
		-0.213999			-1.97539
		-0.140906			-1.47895
		-0.207182			-1.80699
		-0.0797519			-0.92252
