# Supplementary material for: Dynamic control of hippocampal spatial coding resolution by local visual cues
Source: eLife. 2019 Mar 1;8:e44487. doi: 10.7554/eLife.44487 (PMC6397000; doi:10.7554/eLife.44487)
Supplement: Supplementary file 1. — TA: Track Active. Rw.: Number of rewards. [file elife-44487-supp1.xlsx]

## Sheet: Feuil1
					Familiar Environment						New Environment
	Mouse ID	Session ID	Units (N)	Pyr. cells (N)	Fam Track	TA pyr. cells (N)	Place cells (N)	Trials (N)	Rw. / min (N)	Vel. (cm/s)	New Track	TA pyr. cells (N)	Place cells (N)	Trials (N)	Rw. / min (N)	Vel. (cm/s)
	MN15	MN15_2015-08-22 _15-36-34	5	5	ØT	3	2	39	3.51673	22.0787	N/A	N/A	N/A	N/A	N/A	N/A
	MN15	MN15_2015-08-24 _15-57-28	24	24	ØT	9	2	27	1.54931	15.6499	OT	11	8	26	1.02063	13.4496
	MN15	MN15_2015-08-26 _15-24-37	14	13	ØT	3	0	29	1.95622	16.8547	OT	5	3	33	1.9385	17.316
	RB14	RB14_2016-04-27 _16-41-57	60	60	ØT	42	7	34	0.980213	10.1503	OT	33	24	28	0.790179	6.74522
	RB14	RB14_2016-04-29 _20-04-14	19	18	ØT	16	6	40	2.88489	23.6125	OT	16	14	40	2.15272	18.8377
	RB14	RB14_2016-04-30 _19-44-25	121	116	ØT	73	4	40	2.51028	16.3623	N/A	N/A	N/A	N/A	N/A	N/A
	RB15	RB15_2016-05-05 _18-07-10	74	72	ØT	49	13	38	1.42567	8.44784	OT	48	38	34	1.29085	8.25322
	RB15	RB15_2016-05-06 _18-50-55	79	72	ØT	52	9	32	0.813332	5.66345	N/A	N/A	N/A	N/A	N/A	N/A
	RB15	RB15_2016-05-07 _19-28-26	149	146	ØT	95	5	36	1.10844	8.09837	OT	94	59	24	0.791809	7.1503
	MN14	MN14_2015-08-11 _13-45-37	74	73	OT	25	23	21	0.89148	10.5946	ØT	21	14	25	0.948893	10.0987
	MN14	MN14_2015-08-13 _14-17-13	37	33	OT	12	9	30	1.28193	18.2593	ØT	8	6	30	1.14462	14.5254
	RB11	RB11_2016-03-17 _13-11-49	42	40	OT	30	16	40	1.21585	17.612	ØT	13	0	28	0.79843	15.6969
	RB11	RB11_2016-03-18 _12-30-59	56	54	OT	34	22	30	1.23515	19.1324	ØT	19	0	24	0.848631	13.1614
	RB11	RB11_2016-03-23 _17-24-30	78	74	OT	41	33	38	1.56096	18.6437	ØT	47	26	36	1.56491	18.9774
	EF1	EF1_2017-12-20 _17-20-46	116	110	OT	66	47	40	1.61557	10.0699	ØT	66	14	34	1.26367	8.99775
	EF1	EF1_2017-12-21 _15-36-59	54	52	OT	28	13	40	1.80153	14.4355	ØT	23	2	40	1.50083	13.4293
	EF1	EF1_2017-12-27 _16-37-39	66	59	OT	35	30	40	1.92326	13.8225	ØT	40	21	40	2.29746	16.4489
	RB25	RB25_2016-09-17 _19-26-59	110	108	PØT	58	38	40	1.83061	14.9313	N/A	N/A	N/A	N/A	N/A	N/A
	RB25	RB25_2016-09-19 _15-58-35	83	82	PØT	31	6	28	0.835825	11.9292	N/A	N/A	N/A	N/A	N/A	N/A
	RB25	RB25_2016-09-20 _18-10-51	161	156	PØT	91	57	38	1.63335	13.8824	N/A	N/A	N/A	N/A	N/A	N/A
	RB31	RB31_2017-02-23 _14-00-50	102	95	PØT	58	36	36	1.41483	9.78428	N/A	N/A	N/A	N/A	N/A	N/A
	RB31	RB31_2017-02-24 _14-12-09	76	73	PØT	43	17	29	0.560594	4.54194	N/A	N/A	N/A	N/A	N/A	N/A
	RB31	RB31_2017-02-25 _18-33-11	156	150	PØT	78	3	32	0.715652	5.17482	N/A	N/A	N/A	N/A	N/A	N/A
	MN17	MN17_2015-08-25 _16-07-48	47	47	EOT	26	26	27	1.6436	18.068	N/A	N/A	N/A	N/A	N/A	N/A
	MN17	MN17_2015-08-27 _15-12-19	26	26	EOT	16	15	42	3.06108	24.4819	N/A	N/A	N/A	N/A	N/A	N/A
	RB20	RB20_2016-07-17 _19-03-30	60	57	EOT	36	24	36	1.44859	20.779	N/A	N/A	N/A	N/A	N/A	N/A
	RB20	RB20_2016-07-19 _17-14-36	42	40	EOT	19	14	36	1.82888	23.1392	N/A	N/A	N/A	N/A	N/A	N/A
	RB21	RB21_2016-08-04 _18-10-42	117	112	EOT	55	53	32	0.920868	8.96932	N/A	N/A	N/A	N/A	N/A	N/A
