# Supplementary material for: Dynamic control of hippocampal spatial coding resolution by local visual cues
Source: eLife. 2019 Mar 1;8:e44487. doi: 10.7554/eLife.44487 (PMC6397000; doi:10.7554/eLife.44487)
Supplement: Supplementary file 2. [file elife-44487-supp2.xlsx]

## Sheet: Feuil1
			Familiar Environment						New Environment
	Mouse ID	Session ID	Fam Track	Place cells (N)	PF Dispersion (cm)	Stability Index	Out / In Field Rate	Spatial Info. (bit/spk)	New Track	Place cells (N)	PF Dispersion (cm)	Stability Index	Out / In Field Rate	Spatial Info. (bit/spk)
	MN15	MN15_2015-08-22 _15-36-34	ØT	2	9.84 ± 3.40	0.15 ± 0.06	0.70 ± 0.07	0.04 ± 0.07	N/A	N/A	N/A	N/A	N/A	N/A
	MN15	MN15_2015-08-24 _15-57-28	ØT	2	15.81 ± 0.26	0.26 ± 0.04	0.54 ± 0.08	0.1 ± 0.04	OT	8	10.34 ± 2.72	0.27 ± 0.07	0.53 ± 0.04	0.08 ± 0.02
	MN15	MN15_2015-08-26 _15-24-37	ØT	0	N/A	N/A	N/A	N/A	OT	3	12.43 ± 3.63	0.21 ± 0.07	0.27 ± 0.06	0.37 ± 0.14
	RB14	RB14_2016-04-27 _16-41-57	ØT	7	11.43 ± 2.10	0.12 ± 0.03	0.66 ± 0.06	0.06 ± 0.02	OT	24	9.36 ± 1.32	0.2 ± 0.02	0.55 ± 0.04	0.16 ± 0.06
	RB14	RB14_2016-04-29 _20-04-14	ØT	6	11.68 ± 1.65	0.14 ± 0.03	0.58 ± 0.09	0.14 ± 0.07	OT	14	9.92 ± 1.14	0.17 ± 0.02	0.61 ± 0.04	0.08 ± 0.02
	RB14	RB14_2016-04-30 _19-44-25	ØT	4	12.80 ± 4.41	0.05 ± 0.00	0.77 ± 0.05	0.02 ± 0.01	N/A	N/A	N/A	N/A	N/A	N/A
	RB15	RB15_2016-05-05 _18-07-10	ØT	13	12.63 ± 1.95	0.12 ± 0.02	0.62 ± 0.05	0.07 ± 0.03	OT	38	8.41 ± 0.97	0.27 ± 0.03	0.53 ± 0.03	0.18 ± 0.04
	RB15	RB15_2016-05-06 _18-50-55	ØT	9	10.23 ± 2.62	0.13 ± 0.02	0.66 ± 0.04	0.02 ± 0.00	N/A	N/A	N/A	N/A	N/A	N/A
	RB15	RB15_2016-05-07 _19-28-26	ØT	5	12.49 ± 2.59	0.12 ± 0.04	0.69 ± 0.03	0.02 ± 0.01	OT	59	7.69 ± 0.72	0.19 ± 0.01	0.66 ± 0.02	0.06 ± 0.01
	MN14	MN14_2015-08-11 _13-45-37	OT	23	7.75 ± 1.29	0.33 ± 0.03	0.39 ± 0.04	0.43 ± 0.09	ØT	14	13.28 ± 1.31	0.2 ± 0.03	0.5 ± 0.05	0.25 ± 0.08
	MN14	MN14_2015-08-13 _14-17-13	OT	9	7.92 ± 1.95	0.49 ± 0.08	0.26 ± 0.07	0.46 ± 0.08	ØT	6	7.3 ± 0.44	0.22 ± 0.06	0.41 ± 0.07	0.26 ± 0.08
	RB11	RB11_2016-03-17 _13-11-49	OT	16	11.40 ± 1.74	0.15 ± 0.02	0.60 ± 0.04	0.09 ± 0.03	ØT	0	N/A	N/A	N/A	N/A
	RB11	RB11_2016-03-18 _12-30-59	OT	22	5.90 ± 0.93	0.31 ± 0.04	0.47 ± 0.04	0.32 ± 0.08	ØT	0	N/A	N/A	N/A	N/A
	RB11	RB11_2016-03-23 _17-24-30	OT	33	6.64 ± 0.78	0.41 ± 0.03	0.37 ± 0.03	0.33 ± 0.04	ØT	26	9.74 ± 1.26	0.22 ± 0.02	0.51 ± 0.03	0.14 ± 0.03
	EF1	EF1_2017-12-20 _17-20-46	OT	47	12.13 ± 0.77	0.20 ± 0.02	0.56 ± 0.03	0.12 ± 0.03	ØT	14	11.1 ± 1.46	0.09 ± 0.01	0.65 ± 0.03	0.04 ± 0.01
	EF1	EF1_2017-12-21 _15-36-59	OT	13	15.23 ± 1.94	0.19 ± 0.02	0.51 ± 0.05	0.12 ± 0.03	ØT	2	18.02 ± 6.71	0.04 ± 0.02	0.54 ± 0.05	0.03 ± 0.02
	EF1	EF1_2017-12-27 _16-37-39	OT	30	10.57 ± 1.07	0.27 ± 0.03	0.43 ± 0.04	0.27 ± 0.06	ØT	21	15.97 ± 1.71	0.19 ± 0.02	0.48 ± 0.05	0.22 ± 0.05
	RB25	RB25_2016-09-17 _19-26-59	PØT	38	9.95 ± 0.83	0.17 ± 0.01	0.47 ± 0.03	0.22 ± 0.05	N/A	N/A	N/A	N/A	N/A	N/A
	RB25	RB25_2016-09-19 _15-58-35	PØT	6	3.85 ± 1.35	0.19 ± 0.03	0.59 ± 0.08	0.08 ± 0.04	N/A	N/A	N/A	N/A	N/A	N/A
	RB25	RB25_2016-09-20 _18-10-51	PØT	57	9.09 ± 0.75	0.19 ± 0.01	0.48 ± 0.03	0.2 ± 0.03	N/A	N/A	N/A	N/A	N/A	N/A
	RB31	RB31_2017-02-23 _14-00-50	PØT	36	9.01 ± 0.79	0.22 ± 0.02	0.58 ± 0.03	0.11 ± 0.02	N/A	N/A	N/A	N/A	N/A	N/A
	RB31	RB31_2017-02-24 _14-12-09	PØT	17	9.26 ± 1.25	0.15 ± 0.02	0.68 ± 0.05	0.04 ± 0.02	N/A	N/A	N/A	N/A	N/A	N/A
	RB31	RB31_2017-02-25 _18-33-11	PØT	3	10.67 ± 2.29	0.11 ± 0.01	0.84 ± 0.03	0.01 ± 0.01	N/A	N/A	N/A	N/A	N/A	N/A
	MN17	MN17_2015-08-25 _16-07-48	EOT	26	7.47 ± 0.93	0.42 ± 0.04	0.31 ± 0.04	0.59 ± 0.12	N/A	N/A	N/A	N/A	N/A	N/A
	MN17	MN17_2015-08-27 _15-12-19	EOT	15	9.82 ± 1.14	0.35 ± 0.04	0.34 ± 0.04	0.38 ± 0.08	N/A	N/A	N/A	N/A	N/A	N/A
	RB20	RB20_2016-07-17 _19-03-30	EOT	24	8.93 ± 1.18	0.26 ± 0.04	0.47 ± 0.04	0.26 ± 0.10	N/A	N/A	N/A	N/A	N/A	N/A
	RB20	RB20_2016-07-19 _17-14-36	EOT	14	10.74 ± 1.52	0.20 ± 0.03	0.53 ± 0.06	0.16 ± 0.07	N/A	N/A	N/A	N/A	N/A	N/A
	RB21	RB21_2016-08-04 _18-10-42	EOT	53	7.65 ± 0.63	0.38 ± 0.03	0.41 ± 0.03	0.31 ± 0.05	N/A	N/A	N/A	N/A	N/A	N/A
